# Supplementary material for: Metagenomic analysis of bacterial species in tongue microbiome of current and never smokers
Source: NPJ Biofilms Microbiomes. 2020 Mar 13;6:11. doi: 10.1038/s41522-020-0121-6 (PMC7069950; doi:10.1038/s41522-020-0121-6)
Supplement: Supplementary file 3 — Supplementary Data 1 [file 41522_2020_121_MOESM3_ESM.xlsx]

## Sheet: Dataset1_1
The result of differential abundance analysis
coef: coefficients, stderr: standard error, N: the number of overall population, N.not.0: the number of participants who have the minimum abundance, pval: p-value, qval: q-value
species_id	coef	stderr	N	N.not.0	pval	qval
Porphyromonas_endodontalis_34109	0.0226153	0.00373453	286	206	4.56e-09	1.28e-05
Streptococcus_oralis_58560	0.0203911	0.00405269	286	271	8.78e-07	0.000494844
Streptococcus_parasanguinis_62442	0.0362417	0.0071483	286	284	7.31e-07	0.000494844
Mogibacterium_timidum_52974	0.00999904	0.00198054	286	179	8.09e-07	0.000494844
Streptococcus_salivarius_58024	0.0339792	0.00693747	286	175	1.65e-06	0.000592094
Streptococcus_parasanguinis_62481	0.0303421	0.00619969	286	284	1.68e-06	0.000592094
Streptococcus_parasanguinis_58487	0.0316704	0.00657198	286	283	2.38e-06	0.000746342
Eubacterium_saphenum_61907	0.0115282	0.00245173	286	91	4.07e-06	0.0010922
Filifactor_alocis_61761	0.00955218	0.00203589	286	151	4.26e-06	0.0010922
Neisseria_subflava_61760	-0.0616976	0.013324	286	270	5.62e-06	0.00117289
Veillonella_dispar_61763	0.0403415	0.00872186	286	283	5.76e-06	0.00117289
Eubacterium_nodatum_59304	0.00886322	0.00195058	286	120	8.27e-06	0.00145542
Streptococcus_sp_60086	0.0291142	0.00649491	286	284	1.08e-05	0.00169313
Eubacterium_brachy_60105	0.0110063	0.00245196	286	215	1.05e-05	0.00169313
Streptococcus_parasanguinis_58381	0.0200482	0.00452531	286	281	1.36e-05	0.00191358
Lautropia_mirabilis_62440	-0.0134637	0.00310145	286	241	1.99e-05	0.00267223
Prevotella_pleuritidis_55957	0.0102694	0.00247186	286	104	4.35e-05	0.0055715
Bacteroidetes_oral_61853	0.0121256	0.00297784	286	226	6.1e-05	0.00746549
Actinomyces_sp_59161	0.0181799	0.00448428	286	263	6.55e-05	0.00768845
Actinomyces_sp_58647	0.0182853	0.0045623	286	262	7.89e-05	0.00793534
Neisseria_flavescens_61757	-0.0503295	0.0126602	286	268	8.98e-05	0.00872075
Streptococcus_gordonii_61575	0.00844711	0.0021458	286	222	0.000104698	0.00938626
Neisseria_mucosa_61504	-0.0474348	0.0120639	286	270	0.000106624	0.00938626
Propionibacterium_propionicum_62297	-0.00487129	0.00124741	286	154	0.000118474	0.0101133
Streptococcus_parasanguinis_58126	0.0204455	0.00534001	286	286	0.000159432	0.0124755
Fusobacterium_nucleatum_57734	0.00938275	0.00248474	286	226	0.000195055	0.0148505
Prevotella_enoeca_59694	0.00484811	0.00131955	286	120	0.000286713	0.0207095
Neisseria_flavescens_61924	-0.0545707	0.0152499	286	267	0.000408169	0.0262223
Atopobium_parvulum_59960	0.0183784	0.00513722	286	277	0.000409579	0.0262223
Treponema_denticola_33246	0.00416721	0.00119811	286	113	0.000586434	0.0311702
Streptococcus_mitis_59739	0.0115973	0.00332193	286	256	0.000559817	0.0311702
Haemophilus_haemolyticus_58352	-0.0109641	0.00314886	286	266	0.000578565	0.0311702
Streptococcus_oralis_57895	0.0069509	0.00201302	286	226	0.000641467	0.0328548
Streptococcus_oralis_59303	0.00657331	0.00193739	286	230	0.00079295	0.0398882
Neisseria_mucosa_61632	-0.0437519	0.0130358	286	266	0.000900918	0.0445243
Streptococcus_tigurinus_42919	0.00694037	0.00208895	286	244	0.00101286	0.0483599
Prevotella_baroniae_56661	0.00675653	0.00204284	286	122	0.00106647	0.04925
Neisseria_elongata_61756	-0.0113017	0.00342436	286	224	0.00109256	0.0496408
Cardiobacterium_hominis_61979	-0.00452564	0.00139446	286	155	0.00131727	0.0553845
Clostridiales_bacterium_57827	-0.00746477	0.00230853	286	210	0.00137117	0.0568026
Haemophilus_haemolyticus_58351	-0.00974172	0.00310876	286	248	0.00191258	0.0718367
Capnocytophaga_gingivalis_61780	-0.0135282	0.00434306	286	245	0.00203379	0.0727557
Capnocytophaga_sputigena_61779	-0.00940783	0.00302122	286	209	0.00204036	0.0727557
Cryptobacterium_curtum_61580	0.00394473	0.00126578	286	115	0.00202358	0.0727557
Tannerella_forsythia_60991	0.00905667	0.00293434	286	229	0.00223168	0.0777686
Granulicatella_adiacens_61980	0.00990657	0.00321587	286	285	0.00227496	0.0781532
Hallella_seregens_55732	0.00674728	0.002223	286	96	0.00263305	0.0823885
Atopobium_sp_59401	0.0130832	0.00432491	286	270	0.00271996	0.0823885
Parvimonas_micra_57958	0.00634585	0.00211036	286	205	0.00288154	0.0854453
Treponema_medium_59147	0.00387889	0.00130315	286	125	0.00317368	0.0867987
Streptococcus_sp_62701	0.0102295	0.00342066	286	284	0.00303646	0.0867987
Prevotella_sp_58138	0.00484134	0.00162537	286	198	0.00315309	0.0867987
Campylobacter_showae_58485	-0.00340545	0.00115796	286	123	0.00354979	0.0919155
Propionibacterium_acnes_57367	-0.00335585	0.00114843	286	127	0.00376441	0.0946815
Neisseria_sicca_58189	-0.0140107	0.0048083	286	215	0.00386214	0.0960625
Capnocytophaga_sp_58386	-0.00663873	0.00227998	286	221	0.00388751	0.0960625
Streptococcus_mitis_58304	0.00395988	0.0013833	286	221	0.00452334	0.104445
Oribacterium_sp_58077	-0.00487233	0.00172814	286	250	0.00515966	0.112673
Streptococcus_sp_61583	0.00685066	0.00250005	286	243	0.00654047	0.128357
Veillonella_parvula_58184	0.00813623	0.00303374	286	276	0.00776146	0.134563
Streptococcus_sp_59302	0.00570573	0.00214091	286	229	0.00815005	0.134563
Prevotella_nanceiensis_44721	-0.0427951	0.0159922	286	259	0.00789595	0.134563
Streptococcus_oralis_62443	0.00675336	0.00249807	286	254	0.00728868	0.134563
Leptotrichia_sp_60101	-0.0121432	0.00451398	286	226	0.00757752	0.134563
Neisseria_sp_61995	-0.00994291	0.0037125	286	211	0.00784513	0.134563
Slackia_exigua_56855	0.00350503	0.00132179	286	162	0.00847147	0.136366
Prevotella_histicola_56864	0.0616956	0.0234221	286	251	0.00891283	0.14185
Actinomyces_naeslundii_58629	-0.00641677	0.00244473	286	246	0.00915487	0.143378
Prevotella_scopos_59712	-0.0137749	0.00524864	286	280	0.00916156	0.143378
Rothia_dentocariosa_57938	0.0200945	0.0077182	286	282	0.00972648	0.148226
Actinomyces_gerencseriae_58668	-0.00396756	0.00153208	286	168	0.0101172	0.148874
Haemophilus_haemolyticus_58562	-0.00723732	0.00283416	286	220	0.0111995	0.158147
Treponema_socranskii_50175	0.00275357	0.00108546	286	131	0.011739	0.161313
Actinomyces_sp_62445	0.00563885	0.00222437	286	242	0.0117964	0.161313
Atopobium_sp_62583	0.0117456	0.00463158	286	277	0.0117655	0.161313
Haemophilus_parainfluenzae_62356	-0.0239528	0.00948488	286	284	0.0121181	0.163334
Porphyromonas_sp_57899	-0.0375332	0.0149159	286	262	0.0124262	0.165899
Streptococcus_mitis_61874	0.00773475	0.00308882	286	273	0.0128532	0.167453
Eubacterium_sulci_62452	-0.0193076	0.00784578	286	257	0.0144716	0.178801
Stomatobaculum_longum_62318	0.0100259	0.00409502	286	233	0.0149759	0.184223
Streptococcus_sp_60488	0.00649144	0.0026579	286	257	0.015221	0.186425
Veillonella_parvula_57794	0.0102439	0.00425124	286	278	0.0166233	0.200978
Atopobium_rimae_61781	0.00448519	0.00188031	286	215	0.0177383	0.208203
Treponema_denticola_58011	0.0036584	0.00154037	286	146	0.0182319	0.208785
Lachnospiraceae_bacterium_62587	-0.00521448	0.00219258	286	197	0.0180766	0.208785
Campylobacter_concisus_59747	-0.00499297	0.0021102	286	259	0.0186672	0.209671
Fusobacterium_sp_62349	-0.00505195	0.00213676	286	179	0.0187565	0.209671
Streptococcus_vestibularis_56030	0.0131479	0.00559085	286	277	0.0193923	0.215071
Campylobacter_rectus_61785	0.00476017	0.00203241	286	198	0.0198851	0.218814
Prevotella_sp_61856	-0.0129021	0.00554636	286	241	0.0207308	0.226351
Streptococcus_mitis_58288	0.00900966	0.00387877	286	274	0.0209164	0.226621
Parascardovia_denticolens_55181	0.00457603	0.00199953	286	99	0.0228615	0.239408
Actinobaculum_sp_59615	-0.00445961	0.0020005	286	227	0.0266024	0.262567
Streptococcus_oralis_57687	0.00488185	0.00218349	286	237	0.0261642	0.262567
Campylobacter_concisus_59753	-0.00538083	0.00242689	286	271	0.0274266	0.268266
Campylobacter_concisus_62542	-0.00570714	0.00258741	286	266	0.0282268	0.271478
Neisseria_polysaccharea_62560	-0.00478233	0.00217753	286	178	0.0289084	0.272529
Prevotella_shahii_59695	-0.0140471	0.00642054	286	113	0.0295198	0.275356
Streptococcus_mitis_58330	0.00834941	0.00381433	286	275	0.0294378	0.275356
Actinomyces_graevenitzii_58300	0.0200206	0.00925676	286	270	0.0314142	0.285464
Streptococcus_mitis_60172	0.00700301	0.00329811	286	256	0.0346152	0.30096
Streptococcus_thermophilus_54772	0.00468399	0.00221984	286	226	0.0357536	0.309257
Streptococcus_mitis_61109	0.00732451	0.00348966	286	269	0.0367325	0.310737
Campylobacter_concisus_61330	-0.00500573	0.00238709	286	256	0.0369037	0.311251
Prevotella_oris_57058	0.00744364	0.00355391	286	276	0.0371281	0.311279
Streptococcus_sanguinis_62461	-0.00300427	0.00143584	286	181	0.0373214	0.311972
Parvimonas_sp_62612	0.00248354	0.00120043	286	119	0.0394894	0.326222
Haemophilus_sp_62278	-0.00595101	0.00290388	286	236	0.0413748	0.332097
Prevotella_intermedia_57633	0.0100664	0.00492115	286	160	0.0417507	0.334124
Haemophilus_parainfluenzae_57123	-0.0147723	0.00725688	286	282	0.0427424	0.336328
Fusobacterium_nucleatum_56829	0.00441391	0.00220123	286	187	0.0459184	0.353693
Streptococcus_sp_57750	-0.0160568	0.00802287	286	276	0.0463305	0.353693
Morococcus_cerebrosus_58468	-0.00853746	0.00426302	286	208	0.0461895	0.353693
Prevotella_timonensis_58235	-0.00235768	0.0011855	286	224	0.0477153	0.357723
Actinomyces_sp_59450	0.0147774	0.00743657	286	282	0.047897	0.357723
Campylobacter_concisus_59749	-0.00456901	0.00230836	286	262	0.0487716	0.361552
Streptococcus_sp_61820	0.0104918	0.0053928	286	268	0.052727	0.374136
Streptococcus_sp_62479	-0.00212978	0.00111183	286	128	0.0564547	0.387823
Fusobacterium_periodonticum_61765	-0.00934983	0.00490722	286	226	0.0577775	0.38977
Prevotella_pallens_62692	-0.0269897	0.0142302	286	268	0.0589183	0.38977
Streptococcus_mitis_60171	0.00759893	0.00403857	286	276	0.0609439	0.390558
Haemophilus_sputorum_53575	0.00695848	0.00370104	286	182	0.0611417	0.390558
Streptococcus_mitis_61104	0.00754845	0.0040299	286	274	0.0621101	0.395847
Treponema_lecithinolyticum_60106	0.00311102	0.00166995	286	99	0.0635329	0.399492
Campylobacter_showae_59756	-0.00573962	0.00311439	286	157	0.0664109	0.407234
Haemophilus_parainfluenzae_62468	-0.0138472	0.00751613	286	282	0.0664991	0.407234
Streptococcus_oralis_58319	0.00353999	0.00192276	286	222	0.0666809	0.407462
Campylobacter_concisus_59746	-0.0041348	0.00226391	286	253	0.0688705	0.413798
Streptococcus_sp_61819	0.00498467	0.00273988	286	264	0.069949	0.413963
Streptococcus_infantis_62384	0.0070318	0.00388139	286	286	0.0711243	0.416543
Haemophilus_haemolyticus_58348	-0.00648565	0.00361271	286	266	0.0737114	0.426376
Neisseria_polysaccharea_61759	-0.00417678	0.0023279	286	170	0.0738713	0.426425
Prevotella_loescheii_57749	-0.00324244	0.00180886	286	196	0.0741421	0.427113
Streptococcus_mitis_61111	0.00594349	0.00337185	286	278	0.0790615	0.442776
Streptococcus_infantis_62471	-0.012376	0.00705075	286	282	0.0803211	0.445402
Porphyromonas_gingivalis_56101	0.00929306	0.00536796	286	121	0.0845318	0.457935
Streptococcus_mutans_56116	0.00328015	0.00189424	286	114	0.0844555	0.457935
Streptococcus_pneumoniae_60082	0.00527411	0.00304976	286	263	0.0848639	0.458851
Parvimonas_sp_62298	0.00193899	0.00112317	286	118	0.0854027	0.459601
Veillonella_atypica_58169	0.0163455	0.00952914	286	283	0.0874099	0.462845
Megasphaera_micronuciformis_62167	0.0137102	0.00800984	286	260	0.0880816	0.465527
Eikenella_corrodens_58486	-0.00221838	0.00129776	286	114	0.0885034	0.466008
Haemophilus_influenzae_60134	-0.00391424	0.00229779	286	250	0.0896044	0.468793
Prevotella_sp_59619	-0.00842015	0.00498208	286	281	0.0921401	0.473647
Oribacterium_sp_54059	-0.00381688	0.00229876	286	205	0.0979676	0.489256
Prevotella_melaninogenica_58075	-0.0361134	0.0217895	286	285	0.0985801	0.490355
Prevotella_sp_58388	-0.00920283	0.00557751	286	147	0.100082	0.491277
Rothia_mucilaginosa_62109	0.0209465	0.0128162	286	285	0.103318	0.496566
Prevotella_buccae_56058	0.00219796	0.0013699	286	132	0.109755	0.511893
Prevotella_sp_58566	0.0198939	0.0124003	286	273	0.109792	0.511893
Fusobacterium_periodonticum_58002	-0.015571	0.00973383	286	265	0.110814	0.511893
Streptococcus_sp_60922	0.00302227	0.00190376	286	262	0.113538	0.518374
Streptococcus_oralis_58559	0.00340926	0.00215733	286	244	0.11518	0.520913
Streptococcus_mitis_59740	0.00538418	0.00345408	286	273	0.120191	0.527382
Capnocytophaga_granulosa_57613	-0.00373239	0.0024212	286	178	0.124329	0.535617
Haemophilus_haemolyticus_58350	-0.00446024	0.00288734	286	229	0.123551	0.535617
Streptococcus_sanguinis_62463	-0.0020105	0.00132811	286	157	0.13122	0.545705
Streptococcus_pneumoniae_60080	0.00449243	0.00297846	286	265	0.132621	0.548249
Streptococcus_mitis_59293	-0.0087649	0.00586247	286	279	0.136034	0.553486
Streptococcus_sp_62364	0.00288819	0.00194909	286	209	0.13953	0.554073
Prevotella_aurantiaca_59705	-0.0139493	0.0095655	286	93	0.145896	0.563029
Streptococcus_sanguinis_62467	0.00263424	0.00180569	286	166	0.145742	0.563029
Haemophilus_haemolyticus_58349	-0.00401243	0.00276161	286	261	0.147378	0.564358
Streptococcus_infantis_62693	-0.00853053	0.00589458	286	283	0.148981	0.567845
Streptococcus_tigurinus_59929	0.00232836	0.00162539	286	220	0.153134	0.572757
Prevotella_multiformis_62454	0.00371054	0.00259641	286	189	0.154104	0.574222
Haemophilus_parahaemolyticus_58564	-0.00603467	0.00426814	286	151	0.158522	0.578554
Streptococcus_mitis_58558	0.00631534	0.00449143	286	274	0.160823	0.580819
Streptococcus_oralis_60034	0.00359101	0.00256658	286	265	0.162892	0.581089
Streptococcus_oralis_60033	0.0033898	0.00245672	286	255	0.168764	0.588396
Streptococcus_sp_58554	0.0070068	0.00522622	286	282	0.18112	0.608122
Atopobium_parvulum_61692	0.00214537	0.00161936	286	217	0.186325	0.614922
Gemella_morbillorum_61817	-0.00279691	0.00213838	286	211	0.191976	0.617162
Streptococcus_mitis_58557	0.00461325	0.00355592	286	260	0.195596	0.619095
Rothia_aeria_57338	-0.00491117	0.00378476	286	279	0.195502	0.619095
Prevotella_veroralis_57831	0.00851672	0.00658869	286	254	0.197221	0.62075
Streptococcus_anginosus_58032	0.00280557	0.0021815	286	158	0.199495	0.621247
Anaeroglobus_geminatus_62348	0.00199588	0.00154672	286	158	0.197993	0.621247
Neisseria_sicca_62559	-0.00445213	0.00348131	286	204	0.202019	0.624838
Tannerella_sp_60461	-0.00366258	0.00292085	286	213	0.210924	0.633447
Streptococcus_sanguinis_62456	0.00182058	0.00145371	286	158	0.211495	0.634419
Streptococcus_mitis_61876	0.00344122	0.00276648	286	269	0.214593	0.639015
Streptococcus_mitis_58556	0.00554853	0.00455507	286	269	0.224226	0.647178
Streptococcus_pseudopneumoniae_60471	-0.00230612	0.00192623	286	127	0.232247	0.658189
Streptococcus_sp_54717	0.00339575	0.00283326	286	252	0.231738	0.658189
Streptococcus_mitis_61110	0.00474216	0.00396454	286	278	0.232667	0.658715
Campylobacter_showae_61786	-0.0016556	0.0014001	286	126	0.238031	0.66341
Haemophilus_parahaemolyticus_60505	-0.00459728	0.00389609	286	151	0.239026	0.66341
Eikenella_corrodens_61764	-0.00150357	0.00128717	286	130	0.243767	0.66347
Streptococcus_mitis_61108	0.00333911	0.00285812	286	268	0.243698	0.66347
Veillonella_sp_62404	-0.0104229	0.00903009	286	284	0.249398	0.668005
Streptococcus_constellatus_57767	0.00245252	0.00213571	286	156	0.251823	0.670885
Oribacterium_sinus_61880	-0.00310874	0.00272292	286	274	0.254571	0.672015
Streptococcus_anginosus_58303	0.00194467	0.00174153	286	114	0.265117	0.679653
Streptococcus_mitis_61341	0.00374064	0.00338172	286	277	0.269631	0.680381
Streptococcus_sp_58247	0.00212008	0.00192589	286	211	0.271929	0.682731
Streptococcus_infantis_58384	-0.00408867	0.00379597	286	279	0.282373	0.6919
Haemophilus_pittmaniae_58383	0.00146422	0.00136928	286	185	0.285855	0.694782
Streptococcus_mitis_60474	0.00406533	0.00387846	286	268	0.295472	0.7075
Prevotella_denticola_56507	0.00423245	0.00405945	286	260	0.298038	0.710311
Selenomonas_sp_62361	-0.00271324	0.0026029	286	235	0.298142	0.710311
Selenomonas_noxia_56778	-0.00161601	0.00155892	286	166	0.30082	0.711511
Streptococcus_mitis_58382	0.00407485	0.00398013	286	262	0.306826	0.7175
Leptotrichia_shahii_58912	-0.00225638	0.00221617	286	183	0.309501	0.718766
Streptococcus_sp_62700	0.00185631	0.00182812	286	234	0.310794	0.720581
Campylobacter_sp_62066	-0.00255665	0.00253097	286	268	0.313309	0.722844
Streptococcus_pseudopneumoniae_60472	0.00220824	0.00223364	286	191	0.32371	0.733032
Gemella_haemolysans_61816	0.0029764	0.00303361	286	244	0.327382	0.736544
Actinomyces_sp_62277	-0.00263153	0.00270181	286	226	0.330915	0.738496
Actinomyces_sp_62446	-0.00192064	0.00197124	286	190	0.330746	0.738496
Streptococcus_sanguinis_62465	-0.00152534	0.00156455	286	173	0.330444	0.738496
Fusobacterium_nucleatum_57450	0.00222831	0.0022912	286	247	0.331629	0.738496
Bacillus_cereus_57918	0.00238255	0.00249899	286	218	0.34122	0.748929
Aggregatibacter_sp_60097	0.00226171	0.00246124	286	215	0.358935	0.755471
Leptotrichia_buccalis_61702	0.00103977	0.00112984	286	125	0.35823	0.755471
Prevotella_sp_61818	0.0122622	0.0131765	286	284	0.352868	0.755471
Prevotella_nigrescens_56706	0.0036094	0.00397378	286	266	0.364511	0.758308
Prevotella_oulorum_57625	-0.00198699	0.00219405	286	252	0.365924	0.758892
Streptococcus_sanguinis_62458	-0.00116206	0.00130197	286	133	0.372882	0.763729
Streptococcus_sanguinis_62462	-0.00149791	0.00168295	286	138	0.374214	0.763729
Porphyromonas_catoniae_58136	-0.00126646	0.00143126	286	131	0.377004	0.763956
Streptococcus_mitis_61106	0.00299651	0.00342171	286	265	0.381935	0.765774
Actinomyces_massiliensis_56461	-0.00118572	0.00135806	286	190	0.383367	0.766462
Actinomyces_odontolyticus_57475	0.00328122	0.00384725	286	283	0.394469	0.777106
Streptococcus_peroris_62455	0.00256659	0.00301097	286	280	0.394725	0.777106
Streptococcus_salivarius_58037	0.0103115	0.0121376	286	283	0.39631	0.777191
Streptococcus_mitis_60473	0.00297051	0.00350292	286	265	0.397168	0.777191
Streptococcus_pneumoniae_60081	0.00255057	0.00300847	286	267	0.397286	0.777191
Streptococcus_mitis_61875	0.0028035	0.00344994	286	272	0.417134	0.784801
Streptococcus_sp_59997	0.0014818	0.00185319	286	215	0.424634	0.791046
Veillonella_sp_62611	0.00284552	0.00362223	286	143	0.432792	0.794938
Streptococcus_intermedius_57028	-0.00144941	0.00190152	286	217	0.44657	0.802657
Streptococcus_sp_59452	0.0042539	0.00562155	286	281	0.449867	0.802657
Streptococcus_pneumoniae_60083	0.00159979	0.00213309	286	211	0.4539	0.804259
Streptococcus_sp_59334	0.0022527	0.00299457	286	256	0.452534	0.804259
Campylobacter_gracilis_61787	-0.000870163	0.00116247	286	190	0.454768	0.804439
Capnocytophaga_ochracea_58179	-0.00116591	0.00157817	286	238	0.460672	0.81107
Actinomyces_sp_62582	0.00361137	0.0049852	286	282	0.469423	0.817284
Actinomyces_sp_59944	-0.00229108	0.0032324	286	277	0.479056	0.820864
Corynebacterium_matruchotii_57066	0.0017888	0.00258784	286	255	0.489999	0.827586
Actinomyces_viscosus_57672	0.00435397	0.00629927	286	282	0.49003	0.827586
Corynebacterium_durum_58387	-0.00226037	0.0033778	286	255	0.503937	0.837517
Streptococcus_sp_62585	-0.00100082	0.00151558	286	196	0.509575	0.838967
Streptococcus_constellatus_50409	0.000942074	0.00142993	286	112	0.510556	0.839111
Gemella_haemolysans_61762	-0.00326911	0.00497277	286	269	0.511471	0.839145
Actinomyces_dentalis_58667	0.00110046	0.00168747	286	211	0.514857	0.841271
Haemophilus_influenzae_58001	-0.00104964	0.00161358	286	183	0.515907	0.842011
Streptococcus_mitis_58331	0.00188031	0.00294382	286	275	0.523527	0.847086
Fusobacterium_nucleatum_57855	-0.00123151	0.00200054	286	224	0.538672	0.853365
Streptococcus_cristatus_62470	0.00113646	0.00187101	286	231	0.544082	0.853525
Prevotella_salivae_57216	0.00504161	0.00854893	286	277	0.55585	0.858046
Streptococcus_pneumoniae_58285	-0.00126234	0.0021568	286	148	0.558838	0.858405
Dialister_invisus_61905	0.00104996	0.00180784	286	249	0.561863	0.85995
Actinomyces_johnsonii_57359	-0.00103865	0.00178821	286	209	0.561828	0.85995
Campylobacter_concisus_59750	-0.000672802	0.00119499	286	183	0.573878	0.866353
Solobacterium_moorei_56880	0.00116144	0.00208991	286	260	0.578842	0.868245
Streptococcus_pseudopneumoniae_58459	0.00213731	0.00400326	286	263	0.593846	0.870992
Leptotrichia_hofstadii_57828	-0.00055734	0.00105558	286	139	0.597928	0.872728
Streptococcus_sanguinis_33519	-0.000877167	0.00169036	286	151	0.60423	0.877379
Streptococcus_australis_62469	0.00258163	0.00503862	286	282	0.608803	0.880501
Campylobacter_concisus_59748	-0.00129646	0.00258916	286	266	0.616964	0.884022
Lachnospiraceae_bacterium_62350	0.00150132	0.00301996	286	236	0.619491	0.885392
Gemella_sanguinis_57791	-0.00391116	0.00799552	286	281	0.625111	0.887122
Kingella_oralis_61952	-0.000827994	0.00169593	286	158	0.625779	0.88729
Prevotella_fusca_59711	-0.00110311	0.00227131	286	216	0.627585	0.888345
Catonella_morbi_61904	0.00132867	0.00274817	286	178	0.629141	0.888366
Streptococcus_sp_58555	-0.00117715	0.00244057	286	240	0.629955	0.888625
Porphyromonas_sp_59618	0.000895249	0.00186882	286	116	0.632286	0.889685
Streptococcus_salivarius_58022	0.00406099	0.00884404	286	282	0.646468	0.897536
Neisseria_sicca_62558	-0.00123469	0.00270777	286	184	0.648762	0.898815
Leptotrichia_wadei_57378	-0.00129123	0.00289352	286	218	0.655766	0.90288
Streptococcus_anginosus_58223	0.000696954	0.00162632	286	113	0.668588	0.912255
Streptococcus_mitis_61105	0.00161616	0.00383661	286	270	0.673903	0.913083
Peptostreptococcus_stomatis_61922	-0.000762408	0.00185405	286	197	0.681235	0.915321
Prevotella_tannerae_61946	-0.00247372	0.00637452	286	258	0.698268	0.919446
Streptococcus_oralis_58561	-0.000804497	0.00210277	286	253	0.702319	0.919805
Streptococcus_mitis_62363	0.000678092	0.0018251	286	230	0.710523	0.923199
Streptococcus_sp_62351	0.000689691	0.00187938	286	241	0.713917	0.923199
Streptococcus_sanguinis_62466	-0.000472202	0.0013704	286	157	0.730679	0.928008
Streptococcus_mitis_61107	0.00138498	0.00420606	286	270	0.742193	0.936995
Streptococcus_oralis_62531	-0.00055823	0.00184757	286	240	0.762771	0.943183
Granulicatella_elegans_61945	0.00130189	0.00440553	286	186	0.767825	0.946294
Neisseria_mucosa_61758	-0.00106047	0.00359012	286	194	0.767922	0.946294
Streptococcus_infantis_58320	-0.00181642	0.00626095	286	282	0.771943	0.948095
Haemophilus_paraphrohaemolyticus_58563	-0.000935086	0.00347236	286	120	0.787905	0.950067
Actinomyces_sp_56280	-0.000453077	0.00169856	286	180	0.789868	0.950067
Actinomyces_sp_57735	0.00259484	0.00912238	286	277	0.776281	0.950067
Eubacterium_infirmum_62424	0.000296041	0.00105568	286	125	0.77936	0.950067
Fusobacterium_nucleatum_57345	0.000370706	0.00141336	286	151	0.793295	0.951751
Actinomyces_sp_58589	-0.00165821	0.00634703	286	282	0.794089	0.952145
Selenomonas_flueggei_61981	-0.000321969	0.00138791	286	174	0.816725	0.96224
Streptococcus_oralis_46145	0.000556532	0.00239456	286	228	0.816387	0.96224
Streptococcus_oligofermentans_60032	0.000384351	0.00173764	286	206	0.825107	0.967648
Rothia_mucilaginosa_58144	0.00262166	0.0124119	286	285	0.832871	0.971108
Scardovia_wiggsiae_62335	-0.000367622	0.00177833	286	162	0.836378	0.971371
Neisseria_cinerea_61755	-0.000618188	0.00310913	286	151	0.842542	0.972795
Alloprevotella_rava_62101	-0.000770052	0.00460395	286	201	0.867289	0.973336
Streptococcus_sanguinis_61395	-0.0003086	0.00158938	286	152	0.84619	0.973336
Streptococcus_sanguinis_62459	0.000332877	0.00183566	286	169	0.856235	0.973336
Streptococcus_sanguinis_62457	0.000301316	0.00160044	286	156	0.850803	0.973336
Prevotella_sp_60509	0.000703882	0.0036329	286	173	0.846513	0.973336
Leptotrichia_sp_59617	-0.000242403	0.0012829	286	145	0.850272	0.973336
Treponema_maltophilum_59146	0.000202227	0.0011165	286	119	0.856402	0.973336
Prevotella_maculosa_57398	-0.000207395	0.00129862	286	190	0.873231	0.973336
Streptococcus_mitis_60170	-0.000797186	0.00528723	286	285	0.880263	0.973474
Streptococcus_sanguinis_58161	-0.000299994	0.00201914	286	193	0.881997	0.973474
Aggregatibacter_segnis_62447	0.000319907	0.00213255	286	185	0.880865	0.973474
Actinomyces_turicensis_62420	0.000495595	0.00363233	286	257	0.891573	0.9756
Streptococcus_sanguinis_62464	0.000206529	0.00153648	286	155	0.893171	0.975636
Streptococcus_mitis_62309	0.000173981	0.00185795	286	234	0.925462	0.981748
Streptococcus_sanguinis_62460	-0.000156366	0.00213247	286	175	0.9416	0.987157
Aggregatibacter_aphrophilus_58143	-3.32e-05	0.00159691	286	150	0.983422	0.994651
Actinomyces_sp_62581	-7e-05	0.0141988	286	280	0.996071	0.999256

## Sheet: Dataset1_2
The number of participants with the sufficient read depth for all the species
species_id	number	included
Actinomyces_graevenitzii_58300	51	TRUE
Actinomyces_sp_57735	39	TRUE
Actinomyces_sp_58589	23	FALSE
Actinomyces_sp_58647	3	FALSE
Actinomyces_sp_59161	2	FALSE
Actinomyces_sp_59450	20	FALSE
Actinomyces_sp_59944	6	FALSE
Actinomyces_sp_62581	137	TRUE
Actinomyces_sp_62582	10	FALSE
Actinomyces_viscosus_57672	8	FALSE
Alloprevotella_rava_62101	6	FALSE
Atopobium_parvulum_59960	10	FALSE
Atopobium_sp_59401	2	FALSE
Atopobium_sp_62583	3	FALSE
Bifidobacterium_longum_57796	1	FALSE
Campylobacter_concisus_59749	1	FALSE
Campylobacter_showae_59756	4	FALSE
Campylobacter_sp_62066	1	FALSE
Capnocytophaga_gingivalis_61780	9	FALSE
Capnocytophaga_granulosa_57613	1	FALSE
Capnocytophaga_sputigena_61779	2	FALSE
Catonella_morbi_61904	1	FALSE
Corynebacterium_argentoratense_60209	5	FALSE
Corynebacterium_matruchotii_57066	1	FALSE
Eubacterium_sulci_62452	70	TRUE
Fusobacterium_periodonticum_58002	65	TRUE
Gemella_haemolysans_61762	2	FALSE
Gemella_sanguinis_57791	58	TRUE
Granulicatella_adiacens_61980	5	FALSE
Granulicatella_elegans_61945	3	FALSE
Haemophilus_haemolyticus_58348	1	FALSE
Haemophilus_parainfluenzae_57123	3	FALSE
Haemophilus_parainfluenzae_62356	82	TRUE
Haemophilus_parainfluenzae_62468	3	FALSE
Haemophilus_paraphrohaemolyticus_58563	2	FALSE
Haemophilus_sputorum_53575	1	FALSE
Lactobacillus_fermentum_54035	1	FALSE
Leptotrichia_sp_60101	7	FALSE
Megasphaera_micronuciformis_62167	50	TRUE
Morococcus_cerebrosus_58468	1	FALSE
Neisseria_elongata_61756	1	FALSE
Neisseria_flavescens_61924	15	FALSE
Neisseria_mucosa_61504	3	FALSE
Neisseria_mucosa_61632	10	FALSE
Neisseria_mucosa_61758	1	FALSE
Neisseria_sicca_62559	1	FALSE
Neisseria_sp_61995	1	FALSE
Neisseria_subflava_61760	18	FALSE
Oribacterium_sinus_61880	1	FALSE
Porphyromonas_gingivalis_56101	3	FALSE
Porphyromonas_sp_57899	108	TRUE
Prevotella_aurantiaca_59705	23	FALSE
Prevotella_denticola_56507	1	FALSE
Prevotella_histicola_56864	132	TRUE
Prevotella_intermedia_57633	3	FALSE
Prevotella_melaninogenica_58075	223	TRUE
Prevotella_nanceiensis_44721	149	TRUE
Prevotella_pallens_62692	118	TRUE
Prevotella_salivae_57216	71	TRUE
Prevotella_scopos_59712	2	FALSE
Prevotella_shahii_59695	22	FALSE
Prevotella_sp_58388	6	FALSE
Prevotella_sp_58566	72	TRUE
Prevotella_sp_60509	1	FALSE
Prevotella_sp_61818	105	TRUE
Prevotella_veroralis_57831	1	FALSE
Rothia_aeria_57338	1	FALSE
Rothia_dentocariosa_57938	14	FALSE
Rothia_mucilaginosa_58144	37	TRUE
Rothia_mucilaginosa_62109	39	TRUE
Stomatobaculum_longum_62318	2	FALSE
Streptococcus_australis_62469	15	FALSE
Streptococcus_infantis_58320	35	TRUE
Streptococcus_infantis_58384	2	FALSE
Streptococcus_infantis_62384	1	FALSE
Streptococcus_infantis_62471	52	TRUE
Streptococcus_infantis_62693	18	FALSE
Streptococcus_mitis_58288	2	FALSE
Streptococcus_mitis_58556	1	FALSE
Streptococcus_mitis_59293	22	FALSE
Streptococcus_mitis_60170	5	FALSE
Streptococcus_mitis_60171	1	FALSE
Streptococcus_mitis_61107	3	FALSE
Streptococcus_mitis_61874	1	FALSE
Streptococcus_oralis_58560	5	FALSE
Streptococcus_parasanguinis_58126	12	FALSE
Streptococcus_parasanguinis_58381	1	FALSE
Streptococcus_parasanguinis_58487	4	FALSE
Streptococcus_parasanguinis_62442	12	FALSE
Streptococcus_parasanguinis_62481	3	FALSE
Streptococcus_peroris_62455	1	FALSE
Streptococcus_salivarius_58022	44	TRUE
Streptococcus_salivarius_58024	5	FALSE
Streptococcus_salivarius_58037	129	TRUE
Streptococcus_sp_57750	37	TRUE
Streptococcus_sp_58554	20	FALSE
Streptococcus_sp_59452	6	FALSE
Streptococcus_sp_60086	1	FALSE
Streptococcus_sp_61820	11	FALSE
Streptococcus_sp_62701	3	FALSE
Streptococcus_vestibularis_56030	3	FALSE
Tannerella_sp_60461	3	FALSE
Veillonella_atypica_58169	86	TRUE
Veillonella_dispar_61763	112	TRUE
Veillonella_parvula_57794	2	FALSE
Veillonella_sp_62404	116	TRUE
Veillonella_sp_62611	1	FALSE

## Sheet: Dataset1_3
The participants' background for significantly differed species in the SNV frequency analysis
	Actinomyces_graevenitzii_58300			Megasphaera_micronuciformis_62167			Rothia_mucilaginosa_62109			Veillonella_dispar_61763			Veillonella_sp_62404
Clinical values	Never smokers (n=38)	Current smokers (n=13)	p-value	Never smokers (n=37)	Current smokers (n=13)	p-value	Never smokers (n=25)	Current smokers (n=14)	p-value	Never smokers (n=81)	Current smokers (n=31)	p-value	Never smokers (n=100)	Current smokers (n=16)	p-value
Age (years), mean (SD)	48.71 (17.58)	41.00 (10.86)	0.145	49.51 (15.53)	41.62 (10.37)	0.096	47.32 (13.79)	46.36 (10.35)	0.821	45.17 (16.16)	43.10 (10.66)	0.51	44.06 (15.35)	38.69 (7.85)	0.174
Sex: # female (%)	28 (73.7)	8 (61.5)	0.633	30 (81.1)	8 (61.5)	0.298	15 (60.0)	10 (71.4)	0.715	63 (77.8)	18 (58.1)	0.064	76 (76.0)	7 (43.8)	0.018
Teeth number, mean (SD)	25.66 (4.47)	25.77 (5.63)	0.942	25.11 (5.20)	25.77 (5.66)	0.702	26.44 (3.54)	23.93 (7.44)	0.16	25.54 (5.58)	26.81 (4.47)	0.261	26.85 (4.58)	28.62 (1.31)	0.128
eGFR (mL/min/1.73 m2), mean (SD)	82.22 (13.79)	84.17 (6.78)	0.628	81.97 (13.15)	83.25 (8.17)	0.744	83.89 (20.38)	83.64 (11.00)	0.966	84.91 (14.86)	82.01 (10.47)	0.322	86.59 (16.80)	86.23 (13.65)	0.936
HbA1c (%), mean (SD)	5.65 (0.38)	5.65 (0.25)	0.955	5.61 (0.35)	5.65 (0.25)	0.664	5.77 (0.23)	5.81 (0.27)	0.604	5.62 (0.33)	5.67 (0.32)	0.428	5.64 (0.30)	5.72 (0.26)	0.327
Systolic blood pressure (mmHg), mean (SD)	116.71 (10.49)	107.08 (12.04)	0.008	115.38 (10.42)	109.15 (10.72)	0.072	121.12 (9.12)	112.86 (11.43)	0.018	115.75 (11.68)	111.87 (11.23)	0.115	115.00 (11.69)	117.94 (13.69)	0.364
Diastolic blood pressure (mmHg), mean (SD)	70.00 (7.63)	65.00 (10.84)	0.074	70.16 (7.06)	65.15 (10.90)	0.064	73.08 (7.15)	71.57 (10.20)	0.592	71.32 (7.14)	67.97 (8.90)	0.041	70.51 (8.87)	71.56 (11.42)	0.673
Pack-year index, mean (SD)	NaN (NA)	8.22 (8.64)	NA	NaN (NA)	9.61 (8.98)	NA	NaN (NA)	13.70 (10.17)	NA	NaN (NA)	13.26 (14.23)	NA	NaN (NA)	16.05 (21.34)	NA
FEV1.0%, mean (SD)	83.03 (5.94)	84.21 (7.07)	0.559	82.11 (5.74)	82.95 (5.56)	0.649	80.88 (5.43)	78.88 (7.06)	0.328	83.43 (6.73)	82.09 (7.95)	0.371	84.29 (6.48)	83.04 (5.40)	0.467
BMI category # (%)			0.086			0.577			0.372			0.575			0.007
0–18.5 kg/m2	1 ( 2.6)	3 (23.1)		2 ( 5.4)	2 (15.4)		2 ( 8.0)	3 (21.4)		8 ( 9.9)	5 (16.1)		9 ( 9.0)	3 (18.8)
≥18.5–25 kg/m2	28 (73.7)	9 (69.2)		28 (75.7)	9 (69.2)		15 (60.0)	9 (64.3)		53 (65.4)	19 (61.3)		73 (73.0)	6 (37.5)
≥25–30 kg/m2	7 (18.4)	1 ( 7.7)		5 (13.5)	2 (15.4)		5 (20.0)	2 (14.3)		17 (21.0)	7 (22.6)		13 (13.0)	7 (43.8)
≥30	2 ( 5.3)	0 ( 0.0)		2 ( 5.4)	0 ( 0.0)		3 (12.0)	0 ( 0.0)		3 ( 3.7)	0 ( 0.0)		5 ( 5.0)	0 ( 0.0)
Caries present # (%)	10 (26.3)	6 (46.2)	0.325	10 (27.0)	5 (38.5)	0.673	10 (40.0)	7 (50.0)	0.789	26 (32.1)	13 (41.9)	0.45	28 (28.0)	7 (43.8)	0.327
Suspected of having periodontitis # (%)	18 (47.4)	7 (53.8)	0.935	20 (54.1)	7 (53.8)	1	9 (36.0)	7 (50.0)	0.608	45 (55.6)	19 (61.3)	0.737	42 (42.0)	10 (62.5)	0.208
BMI: body mass index, HbA1c: hemoglobin A1c, eGFR: estimated glomerular filtration rate, FEV1.0%: percent predicted forced expiratory volume in one second, SD: standard deviation.

## Sheet: Dataset1_4
The statistical result of SNV frequency comparison between periodontally healthy and suspected of periodontitis participants
species_id	p-value	q-value	significance	pseudo-F	R2	number_of_never_smokers	number_of_current_smokers
Actinomyces_graevenitzii_58300	0.553	0.798778	FALSE	0.874372	0.0170688	38	13
Actinomyces_sp_57735	0.15	0.3978	FALSE	1.78969	0.045474	30	9
Actinomyces_sp_62581	0.451	0.781733	FALSE	0.791106	0.00572715	115	22
Eubacterium_sulci_62452	0.635	0.814667	FALSE	0.844559	0.0121985	59	11
Fusobacterium_periodonticum_58002	0.748	0.884	FALSE	0.824183	0.0129849	54	11
Gemella_sanguinis_57791	0.12	0.39	FALSE	1.38045	0.0232265	46	12
Haemophilus_parainfluenzae_62356	0.493	0.798778	FALSE	0.964839	0.0118981	72	10
Megasphaera_micronuciformis_62167	0.913	0.95576	FALSE	0.841216	0.0169782	37	13
Porphyromonas_sp_57899	0.382	0.709429	FALSE	1.02457	0.00940034	94	14
Prevotella_histicola_56864	0.919	0.95576	FALSE	0.75173	0.00573529	105	27
Prevotella_melaninogenica_58075	0.105	0.39	FALSE	1.18048	0.00528879	182	41
Prevotella_nanceiensis_44721	0.206	0.446333	FALSE	1.16873	0.00793995	130	19
Prevotella_pallens_62692	0.105	0.39	FALSE	1.20423	0.0102637	100	18
Prevotella_salivae_57216	0.658	0.814667	FALSE	0.945037	0.0135033	58	13
Prevotella_sp_58566	0.051	0.3315	FALSE	1.34623	0.018756	57	15
Prevotella_sp_61818	0.013	0.169	FALSE	1.32686	0.0126762	81	24
Rothia_mucilaginosa_58144	0.01	0.169	FALSE	1.58617	0.0430309	32	5
Rothia_mucilaginosa_62109	0.045	0.3315	FALSE	2.21909	0.0424906	25	14
Streptococcus_infantis_58320	0.297	0.594	FALSE	1.06907	0.0320807	27	8
Streptococcus_infantis_62471	0.119	0.39	FALSE	1.32969	0.0258317	46	6
Streptococcus_salivarius_58022	0.966	0.966	FALSE	0.634656	0.0138438	37	7
Streptococcus_salivarius_58037	0.186	0.439636	FALSE	1.16798	0.0089987	103	26
Streptococcus_sp_57750	0.89	0.95576	FALSE	0.750653	0.0201081	33	4
Veillonella_atypica_58169	0.55	0.798778	FALSE	0.975182	0.0114573	69	17
Veillonella_dispar_61763	0.584	0.799158	FALSE	0.753517	0.00565832	81	31
Veillonella_sp_62404	0.153	0.3978	FALSE	1.11594	0.00952001	100	16

## Sheet: Dataset1_5
The summary of the validation result
species_name	pseudo-F	R2	p-value	q-value	number_of_never_smokers	number_of_current_smokers
Actinomyces_graevenitzii	2.7628	0.051725	0.003	0.003	40	13
Megasphaera_micronuciformis	1.56084	0.0315022	0.003	0.003	37	13
Rothia_mucilaginosa	4.70962	0.0262825	0.001	0.00166667	140	35
Veillonella_dispar	19.9354	0.115852	0.001	0.00166667	120	32
Veillonella_sp	2.78391	0.0264329	0.001	0.00166667	88	16

## Sheet: Dataset1_6
The result of strain sharing analysis
species_id	never_sharing_prop_mean	never_sharing_prop_std	never_sharing_prop_boolean	current_sharing_prop_mean	current_sharing_prop_std	current_sharing_prop_boolean	different_group_sharing_prop_boolean
Actinomyces_graevenitzii_58300	0.0438547	0.0198608	0.280228	0.0529193	0.0294217	0.410256	0.281377
Megasphaera_micronuciformis_62167	0.191147	0.0531109	1	0.200254	0.0561372	1	1
Rothia_mucilaginosa_62109	0.0687634	0.0805731	0.516667	0.14563	0.15665	0.681319	0.497143
Veillonella_dispar_61763	0.085245	0.0456854	0.760494	0.10602	0.0576538	0.858065	0.599761
Veillonella_sp_62404	0.0645129	0.0305979	0.653939	0.0911405	0.0606129	0.775	0.590625
*_sharing_prop_mean: the average proportion of shared SNV within never/current smokers, *_sharing_prop_std: the standard deviation of proportion of shared SNV within never/current smokers, *_sharing_prop_boolean: the proportion of shared pairs within never/current smokers, different_group_sharing_prop_boolean: the proportion of shared pairs between groups

## Sheet: Dataset1_7
The summary of differentially present genes
nev/curPre/Ab: the number of participants with presence/absence of the gene in never/current smoker, nev/curPrePro: the proportion of participants with presence of the gene in never/current smoker, functions: functional annotation in the MIDAS default database.
gene_id	estimate	std.error	z-value	pvalue	nevPre	nevAb	curPre	curAb	converged	direction	nevPrePro	curPrePro	species	qvalue	scaffold_id	start	end	strand	gene_type	functions	prokka_annotated_function
435830.3.peg.416	2.81731	0.970024	2.90437	0.00367998	6	32	10	3	1	Up	0.157895	0.769231	Actinomyces_graevenitzii_58300	0.0454141	ACRN01000002	30210	31022	+	CDS	FIGFAM:FIG00638284	ID=AJPMKMOF_00446;db_xref=COG:COG0789;inference=ab initio prediction:Prodigal:2.6,similar to AA sequence:UniProtKB:P9WME7;locus_tag=AJPMKMOF_00446;product=putative HTH-type transcriptional regulator
435830.3.peg.1220	3.37269	1.0868	3.10331	0.00191367	4	34	9	4	1	Up	0.105263	0.692308	Actinomyces_graevenitzii_58300	0.033146	ACRN01000008	225484	227952	-	CDS	FIGFAM:FIG00638284	NA
435830.3.peg.1221	3.40342	1.08086	3.1488	0.0016394	3	35	9	4	1	Up	0.0789474	0.692308	Actinomyces_graevenitzii_58300	0.0298113	ACRN01000008	228073	229062	-	CDS	FIGFAM:FIG00638284	ID=AJPMKMOF_01303;inference=ab initio prediction:Prodigal:2.6;locus_tag=AJPMKMOF_01303;product=hypothetical protein
435830.3.peg.1222	3.72618	1.24787	2.98602	0.00282631	9	29	11	2	1	Up	0.236842	0.846154	Actinomyces_graevenitzii_58300	0.0399254	ACRN01000008	229218	230474	-	CDS	FIGFAM:FIG00638284	NA
435830.3.peg.1224	3.83291	1.19402	3.21008	0.00132696	3	35	8	5	1	Up	0.0789474	0.615385	Actinomyces_graevenitzii_58300	0.0265232	ACRN01000008	231431	233713	-	CDS	NA	NA
435830.3.peg.1225	3.48015	1.11607	3.11822	0.00181946	6	32	9	4	1	Up	0.157895	0.692308	Actinomyces_graevenitzii_58300	0.0318762	ACRN01000008	233767	236307	-	CDS	FIGFAM:FIG00638284	NA
435830.3.peg.1667	4.93454	1.69883	2.90466	0.00367653	9	29	10	3	1	Up	0.236842	0.769231	Actinomyces_graevenitzii_58300	0.0454141	ACRN01000015	102930	106091	-	CDS	GO:0005524,0005694,0051276;KEGG:0005524,0005694,0051276;FIGFAM:FIG01304601;EC:0005524,0005694,0051276	ID=AJPMKMOF_01780;inference=ab initio prediction:Prodigal:2.6;locus_tag=AJPMKMOF_01780;product=hypothetical protein
1321817.3.peg.1170	-3.15421	1.08253	-2.91374	0.00357124	35	3	5	8	1	Down	0.921053	0.384615	Actinomyces_graevenitzii_58300	0.0450033	NA	NA	NA	NA	NA	NA	NA
1321817.3.peg.1184	-3.55917	1.10853	-3.21071	0.00132407	34	4	3	10	1	Down	0.894737	0.230769	Actinomyces_graevenitzii_58300	0.0265232	NA	NA	NA	NA	NA	NA	NA
1321817.3.peg.1185	-3.72553	1.18288	-3.14953	0.00163531	33	5	4	9	1	Down	0.868421	0.307692	Actinomyces_graevenitzii_58300	0.0298113	NA	NA	NA	NA	NA	NA	NA
1321817.3.peg.1186	-3.67378	1.17165	-3.13556	0.00171528	34	4	4	9	1	Down	0.894737	0.307692	Actinomyces_graevenitzii_58300	0.0309395	NA	NA	NA	NA	NA	NA	NA
1321817.3.peg.1188	-4.07107	1.3619	-2.98925	0.00279662	34	4	5	8	1	Down	0.894737	0.384615	Actinomyces_graevenitzii_58300	0.039673	NA	NA	NA	NA	NA	NA	NA
1321817.3.peg.1356	-4.00708	1.22453	-3.27235	0.00106656	34	4	4	9	1	Down	0.894737	0.307692	Actinomyces_graevenitzii_58300	0.0244253	NA	NA	NA	NA	NA	NA	NA
1321817.3.peg.1445	-3.53333	1.16922	-3.02195	0.0025115	28	10	3	10	1	Down	0.736842	0.230769	Actinomyces_graevenitzii_58300	0.0377396	NA	NA	NA	NA	NA	NA	NA
1321817.3.peg.198	-3.73142	1.22712	-3.0408	0.00235949	35	3	6	7	1	Down	0.921053	0.461538	Actinomyces_graevenitzii_58300	0.0369759	NA	NA	NA	NA	NA	NA	NA
1321817.3.peg.200	-3.96094	1.23973	-3.19499	0.00139837	32	6	4	9	1	Down	0.842105	0.307692	Actinomyces_graevenitzii_58300	0.0274358	NA	NA	NA	NA	NA	NA	NA
1321817.3.peg.235	-2.89233	1.0071	-2.87195	0.00407952	34	4	5	8	1	Down	0.894737	0.384615	Actinomyces_graevenitzii_58300	0.0482779	NA	NA	NA	NA	NA	NA	NA
680646.3.peg.818	1.7525	0.545148	3.21471	0.00130574	20	87	14	16	1	Up	0.186916	0.466667	Rothia_mucilaginosa_62109	0.0265232	NC_013715	1036436	1037122	+	CDS	FIGFAM:FIG00095112	ID=NLKHBJIC_00841;eC_number=3.1.22.4;Name=ruvC;gene=ruvC;inference=ab initio prediction:Prodigal:2.6,protein motif:HAMAP:MF_00034;locus_tag=NLKHBJIC_00841;product=Crossover junction endodeoxyribonuclease RuvC
680646.3.peg.820	1.67327	0.547165	3.05807	0.00222766	19	88	13	17	1	Up	0.17757	0.433333	Rothia_mucilaginosa_62109	0.0361927	NC_013715	1038054	1039151	+	CDS	GO:0003677,0005524,0006281,0006310,0009378;KEGG:0003677,0005524,0006281,0006310,0009378;FIGFAM:FIG00000352;EC:0003677,0005524,0006281,0006310,0009378	ID=NLKHBJIC_00843;eC_number=3.6.4.12;Name=ruvB;db_xref=COG:COG2255;gene=ruvB;inference=ab initio prediction:Prodigal:2.6,similar to AA sequence:UniProtKB:A0QWH6;locus_tag=NLKHBJIC_00843;product=Holliday junction ATP-dependent DNA helicase RuvB
680646.3.peg.863	-2.35427	0.696714	-3.3791	0.000727224	100	7	22	8	1	Down	0.934579	0.733333	Rothia_mucilaginosa_62109	0.0201639	NC_013715	1096091	1097485	+	CDS	GO:0004632,0004633;KEGG:0004632,0004633;FIGFAM:FIG00000330;EC:0004632,0004633	ID=NLKHBJIC_00887;Name=coaBC;db_xref=COG:COG0452;gene=coaBC;inference=ab initio prediction:Prodigal:2.6,similar to AA sequence:UniProtKB:P9WNZ1;locus_tag=NLKHBJIC_00887;product=Coenzyme A biosynthesis bifunctional protein CoaBC
680646.3.peg.900	2.09832	0.557534	3.76356	0.000167508	23	84	16	14	1	Up	0.214953	0.533333	Rothia_mucilaginosa_62109	0.00882085	NC_013715	1137993	1140323	+	CDS	FIGFAM:FIG01028719	ID=NLKHBJIC_00920;inference=ab initio prediction:Prodigal:2.6;locus_tag=NLKHBJIC_00920;product=hypothetical protein
680646.3.peg.929	-3.88087	1.08987	-3.56085	0.000369658	105	2	23	7	1	Down	0.981308	0.766667	Rothia_mucilaginosa_62109	0.0136828	NC_013715	1173522	1174310	-	CDS	FIGFAM:FIG00744535	ID=NLKHBJIC_00950;eC_number=3.6.3.-;Name=ylmA;db_xref=COG:COG1119;gene=ylmA;inference=ab initio prediction:Prodigal:2.6,similar to AA sequence:UniProtKB:O31723;locus_tag=NLKHBJIC_00950;product=putative ABC transporter ATP-binding protein YlmA
680646.3.peg.98	1.69577	0.547954	3.09474	0.00196987	12	95	11	19	1	Up	0.11215	0.366667	Rothia_mucilaginosa_62109	0.0333828	NC_013715	119546	120232	-	CDS	NA	ID=NLKHBJIC_00103;inference=ab initio prediction:Prodigal:2.6;locus_tag=NLKHBJIC_00103;product=hypothetical protein
680646.3.peg.977	-3.0121	0.962943	-3.12801	0.00175992	102	5	24	6	1	Down	0.953271	0.8	Rothia_mucilaginosa_62109	0.0312408	NC_013715	1240318	1242129	-	CDS	FIGFAM:FIG00638284	NA
680646.3.peg.103	1.46659	0.486179	3.01656	0.00255663	28	79	18	12	1	Up	0.261682	0.6	Rothia_mucilaginosa_62109	0.0377396	NC_013715	124557	124745	+	CDS	NA	ID=NLKHBJIC_00109;inference=ab initio prediction:Prodigal:2.6;locus_tag=NLKHBJIC_00109;product=hypothetical protein
680646.3.peg.998	-2.30899	0.773218	-2.98621	0.00282455	101	6	24	6	1	Down	0.943925	0.8	Rothia_mucilaginosa_62109	0.0399254	NC_013715	1274408	1275523	-	CDS	FIGFAM:FIG01028615	NA
680646.3.peg.1046	-2.30394	0.744819	-3.09329	0.0019795	102	5	23	7	1	Down	0.953271	0.766667	Rothia_mucilaginosa_62109	0.0333828	NC_013715	1340167	1341702	+	CDS	FIGFAM:FIG01685193	ID=NLKHBJIC_01070;inference=ab initio prediction:Prodigal:2.6;locus_tag=NLKHBJIC_01070;product=hypothetical protein
680646.3.peg.1052	-2.65576	0.915851	-2.89977	0.00373436	101	6	25	5	1	Down	0.943925	0.833333	Rothia_mucilaginosa_62109	0.0455296	NC_013715	1349348	1350112	+	CDS	FIGFAM:FIG00638284	NA
680646.3.peg.1062	-2.26327	0.723894	-3.12652	0.00176889	101	6	23	7	1	Down	0.943925	0.766667	Rothia_mucilaginosa_62109	0.031274	NC_013715	1365487	1366560	-	CDS	NA	NA
680646.3.peg.1085	-2.02594	0.663773	-3.05215	0.00227206	100	7	22	8	1	Down	0.934579	0.733333	Rothia_mucilaginosa_62109	0.0365628	NC_013715	1402856	1403302	-	CDS	GO:0004170;KEGG:0004170;FIGFAM:FIG00000388;EC:0004170	ID=NLKHBJIC_01115;eC_number=3.6.1.23;Name=dut;db_xref=COG:COG0756;gene=dut;inference=ab initio prediction:Prodigal:2.6,similar to AA sequence:UniProtKB:P9WNS5;locus_tag=NLKHBJIC_01115;product=Deoxyuridine 5'-triphosphate nucleotidohydrolase
680646.3.peg.1087	1.51777	0.471095	3.2218	0.00127388	27	80	19	11	1	Up	0.252336	0.633333	Rothia_mucilaginosa_62109	0.0263819	NC_013715	1404169	1405344	+	CDS	FIGFAM:FIG01029306	ID=NLKHBJIC_01117;inference=ab initio prediction:Prodigal:2.6;locus_tag=NLKHBJIC_01117;product=hypothetical protein
680646.3.peg.1111	-2.69399	0.870304	-3.09546	0.0019651	101	6	24	6	1	Down	0.943925	0.8	Rothia_mucilaginosa_62109	0.0333828	NC_013715	1438226	1438525	-	CDS	FIGFAM:FIG01029337	ID=NLKHBJIC_01141;inference=ab initio prediction:Prodigal:2.6;locus_tag=NLKHBJIC_01141;product=hypothetical protein
680646.3.peg.117	1.53645	0.519022	2.96027	0.00307366	45	62	22	8	1	Up	0.420561	0.733333	Rothia_mucilaginosa_62109	0.0414258	NC_013715	144829	145599	+	CDS	GO:0005524,0016887;KEGG:0005524,0016887;FIGFAM:FIG01322879;EC:0005524,0016887	NA
680646.3.peg.122	2.6907	0.82416	3.26478	0.00109549	3	104	7	23	1	Up	0.0280374	0.233333	Rothia_mucilaginosa_62109	0.0245845	NC_013715	149595	150665	-	CDS	FIGFAM:FIG00460556	ID=NLKHBJIC_00131;inference=ab initio prediction:Prodigal:2.6;locus_tag=NLKHBJIC_00131;product=hypothetical protein
680646.3.peg.1200	1.89495	0.526154	3.60152	0.000316366	34	73	20	10	1	Up	0.317757	0.666667	Rothia_mucilaginosa_62109	0.0127115	NC_013715	1558288	1559031	+	CDS	GO:0005215,0006810,0016020;KEGG:0005215,0006810,0016020;FIGFAM:FIG00045413;EC:0005215,0006810,0016020	NA
680646.3.peg.1256	-3.09461	0.891345	-3.47184	0.000516901	102	5	22	8	1	Down	0.953271	0.733333	Rothia_mucilaginosa_62109	0.0168872	NC_013715	1628793	1630178	+	CDS	FIGFAM:FIG01028976	ID=NLKHBJIC_01291;inference=ab initio prediction:Prodigal:2.6;locus_tag=NLKHBJIC_01291;product=hypothetical protein
680646.3.peg.1260	1.38103	0.477686	2.89109	0.00383911	35	72	21	9	1	Up	0.327103	0.7	Rothia_mucilaginosa_62109	0.0464152	NC_013715	1634403	1634810	-	CDS	FIGFAM:FIG01029061	ID=NLKHBJIC_01295;inference=ab initio prediction:Prodigal:2.6;locus_tag=NLKHBJIC_01295;product=hypothetical protein
680646.3.peg.1285	-3.17514	1.0531	-3.01504	0.00256946	104	3	25	5	1	Down	0.971963	0.833333	Rothia_mucilaginosa_62109	0.0377396	NC_013715	1667250	1668530	-	CDS	FIGFAM:FIG01028578	NA
680646.3.peg.1326	-1.89769	0.564149	-3.36381	0.000768757	93	14	18	12	1	Down	0.869159	0.6	Rothia_mucilaginosa_62109	0.0207998	NC_013715	1718348	1719289	-	CDS	GO:0004077;KEGG:0004077;FIGFAM:FIG00000692;EC:0004077	NA
680646.3.peg.1376	1.85002	0.612268	3.02159	0.00251449	62	45	26	4	1	Up	0.579439	0.866667	Rothia_mucilaginosa_62109	0.0377396	NC_013715	1787228	1788148	-	CDS	FIGFAM:FIG00524602	ID=NLKHBJIC_01410;inference=ab initio prediction:Prodigal:2.6;locus_tag=NLKHBJIC_01410;product=hypothetical protein
680646.3.peg.1378	1.68706	0.497087	3.3939	0.000689056	29	78	19	11	1	Up	0.271028	0.633333	Rothia_mucilaginosa_62109	0.0195914	NC_013715	1790394	1791560	+	CDS	FIGFAM:FIG00502918	ID=NLKHBJIC_01412;inference=ab initio prediction:Prodigal:2.6;locus_tag=NLKHBJIC_01412;product=hypothetical protein
680646.3.peg.1379	1.95832	0.507626	3.8578	0.000114411	28	79	21	9	1	Up	0.261682	0.7	Rothia_mucilaginosa_62109	0.0070431	NC_013715	1791668	1792648	-	CDS	GO:0004749;KEGG:0004749;FIGFAM:FIG00096830;EC:0004749	ID=NLKHBJIC_01413;eC_number=2.7.6.1;Name=prs;db_xref=COG:COG0462;gene=prs;inference=ab initio prediction:Prodigal:2.6,similar to AA sequence:UniProtKB:P9WKE3;locus_tag=NLKHBJIC_01413;product=Ribose-phosphate pyrophosphokinase
680646.3.peg.1380	1.73689	0.515317	3.37053	0.000750244	42	65	24	6	1	Up	0.392523	0.8	Rothia_mucilaginosa_62109	0.0205066	NC_013715	1792669	1794123	-	CDS	GO:0003977,0019134;KEGG:0003977,0019134;FIGFAM:FIG00000353;EC:0003977,0019134	ID=NLKHBJIC_01414;Name=glmU;db_xref=COG:COG1207;gene=glmU;inference=ab initio prediction:Prodigal:2.6,similar to AA sequence:UniProtKB:A5U161;locus_tag=NLKHBJIC_01414;product=Bifunctional protein GlmU
680646.3.peg.1381	1.76469	0.546844	3.22704	0.0012508	45	62	24	6	1	Up	0.420561	0.8	Rothia_mucilaginosa_62109	0.0263056	NC_013715	1794537	1796381	+	CDS	FIGFAM:FIG00744535	ID=NLKHBJIC_01416;eC_number=3.6.3.33;Name=btuD_11;gene=btuD_11;inference=ab initio prediction:Prodigal:2.6,protein motif:HAMAP:MF_01005;locus_tag=NLKHBJIC_01416;product=Vitamin B12 import ATP-binding protein BtuD
680646.3.peg.1400	1.96648	0.544643	3.61059	0.0003055	13	94	14	16	1	Up	0.121495	0.466667	Rothia_mucilaginosa_62109	0.0124884	NC_013715	1818074	1819825	-	CDS	GO:0008985;KEGG:0008985;FIGFAM:FIG00001377;EC:0008985	ID=NLKHBJIC_01438;eC_number=1.2.5.1;Name=poxB;db_xref=COG:COG0028;gene=poxB;inference=ab initio prediction:Prodigal:2.6,similar to AA sequence:UniProtKB:P07003;locus_tag=NLKHBJIC_01438;product=Pyruvate dehydrogenase [ubiquinone]
680646.3.peg.1403	1.52795	0.48797	3.13124	0.0017407	35	72	22	8	1	Up	0.327103	0.733333	Rothia_mucilaginosa_62109	0.0309817	NC_013715	1821282	1822091	-	CDS	GO:0008834;KEGG:0008834;FIGFAM:FIG00000110;EC:0008834	ID=NLKHBJIC_01441;eC_number=2.5.1.68;db_xref=COG:COG0020;inference=ab initio prediction:Prodigal:2.6,similar to AA sequence:UniProtKB:Q47SS3;locus_tag=NLKHBJIC_01441;product=(2Z%2C6E)-farnesyl diphosphate synthase
680646.3.peg.1441	1.64277	0.540432	3.03974	0.00236785	12	95	11	19	1	Up	0.11215	0.366667	Rothia_mucilaginosa_62109	0.0369759	NC_013715	1875301	1875417	-	CDS	NA	NA
680646.3.peg.1500	-2.06496	0.6644	-3.10801	0.00188353	94	13	22	8	1	Down	0.878505	0.733333	Rothia_mucilaginosa_62109	0.0329127	NC_013715	1954193	1954909	+	CDS	GO:0004798;KEGG:0004798;FIGFAM:FIG00000175;EC:0004798	ID=NLKHBJIC_01549;eC_number=2.7.4.9;Name=tmk;db_xref=COG:COG0125;gene=tmk;inference=ab initio prediction:Prodigal:2.6,similar to AA sequence:UniProtKB:Q9X0I3;locus_tag=NLKHBJIC_01549;product=Thymidylate kinase
680646.3.peg.1590	2.66762	0.849146	3.14153	0.00168069	62	45	29	1	1	Up	0.579439	0.966667	Rothia_mucilaginosa_62109	0.0304795	NC_013715	2076315	2076947	-	CDS	FIGFAM:FIG01201435	ID=NLKHBJIC_01641;inference=ab initio prediction:Prodigal:2.6;locus_tag=NLKHBJIC_01641;product=hypothetical protein
680646.3.peg.1593	1.99292	0.557154	3.57697	0.000347597	29	78	17	13	1	Up	0.271028	0.566667	Rothia_mucilaginosa_62109	0.0131032	NC_013715	2079030	2079665	-	CDS	FIGFAM:FIG01330802	ID=NLKHBJIC_01645;inference=ab initio prediction:Prodigal:2.6;locus_tag=NLKHBJIC_01645;product=hypothetical protein
680646.3.peg.1597	2.15024	0.677692	3.17288	0.00150933	56	51	27	3	1	Up	0.523364	0.9	Rothia_mucilaginosa_62109	0.0284482	NC_013715	2082933	2083607	-	CDS	FIGFAM:FIG00002518	ID=NLKHBJIC_01649;Name=yecS;db_xref=COG:COG0765;gene=yecS;inference=ab initio prediction:Prodigal:2.6,similar to AA sequence:UniProtKB:P0AFT2;locus_tag=NLKHBJIC_01649;product=L-cystine transport system permease protein YecS
680646.3.peg.1642	2.00982	0.609646	3.29671	0.00097826	59	48	26	4	1	Up	0.551402	0.866667	Rothia_mucilaginosa_62109	0.0235735	NC_013715	2154695	2156134	+	CDS	FIGFAM:FIG00052943	ID=NLKHBJIC_01698;Name=glpT;db_xref=COG:COG2271;gene=glpT;inference=ab initio prediction:Prodigal:2.6,similar to AA sequence:UniProtKB:P08194;locus_tag=NLKHBJIC_01698;product=Glycerol-3-phosphate transporter
680646.3.peg.237	1.64315	0.512902	3.20363	0.00135704	23	84	16	14	1	Up	0.214953	0.533333	Rothia_mucilaginosa_62109	0.0268607	NC_013715	288751	289413	-	CDS	GO:0008801;KEGG:0008801;FIGFAM:FIG00796613;EC:0008801	ID=NLKHBJIC_00253;eC_number=3.1.3.68;Name=hxpB;db_xref=COG:COG0637;gene=hxpB;inference=ab initio prediction:Prodigal:2.6,similar to AA sequence:UniProtKB:P77247;locus_tag=NLKHBJIC_00253;product=Hexitol phosphatase B
680646.3.peg.255	1.64149	0.49243	3.33345	0.000857764	30	77	19	11	1	Up	0.280374	0.633333	Rothia_mucilaginosa_62109	0.0222224	NC_013715	316310	316639	+	CDS	FIGFAM:FIG01029279	ID=NLKHBJIC_00272;inference=ab initio prediction:Prodigal:2.6;locus_tag=NLKHBJIC_00272;product=hypothetical protein
680646.3.peg.259	1.44931	0.476476	3.04173	0.00235225	35	72	20	10	1	Up	0.327103	0.666667	Rothia_mucilaginosa_62109	0.0369639	NC_013715	320498	321061	+	CDS	GO:0005215,0006810,0016020;KEGG:0005215,0006810,0016020;FIGFAM:FIG00008474;EC:0005215,0006810,0016020	NA
680646.3.peg.287	-2.28441	0.767537	-2.97628	0.00291764	98	9	23	7	1	Down	0.915888	0.766667	Rothia_mucilaginosa_62109	0.0405328	NC_013715	357436	357831	+	CDS	FIGFAM:FIG01257014	NA
680646.3.peg.319	-2.64187	0.863664	-3.05891	0.00222142	103	4	24	6	1	Down	0.962617	0.8	Rothia_mucilaginosa_62109	0.0361927	NC_013715	395857	397686	-	CDS	FIGFAM:FIG00000866	NA
680646.3.peg.337	1.42732	0.498575	2.86279	0.00419924	45	62	23	7	1	Up	0.420561	0.766667	Rothia_mucilaginosa_62109	0.0494331	NC_013715	415978	416469	-	CDS	FIGFAM:FIG00001943	ID=NLKHBJIC_00355;inference=ab initio prediction:Prodigal:2.6,similar to AA sequence:UniProtKB:A0QRM0;locus_tag=NLKHBJIC_00355;note=UPF0234 protein MSMEG_1165/MSMEI_1134;product=hypothetical protein
680646.3.peg.351	1.90658	0.515936	3.69538	0.000219562	33	74	24	6	1	Up	0.308411	0.8	Rothia_mucilaginosa_62109	0.0103368	NC_013715	431926	433065	-	CDS	GO:0004073;KEGG:0004073;FIGFAM:FIG00026137;EC:0004073	ID=NLKHBJIC_00372;eC_number=1.2.1.11;Name=asd;db_xref=COG:COG0136;gene=asd;inference=ab initio prediction:Prodigal:2.6,similar to AA sequence:UniProtKB:Q51344;locus_tag=NLKHBJIC_00372;product=Aspartate-semialdehyde dehydrogenase
680646.3.peg.352	1.85417	0.503144	3.68517	0.000228552	31	76	21	9	1	Up	0.28972	0.7	Rothia_mucilaginosa_62109	0.0105197	NC_013715	433270	433935	-	CDS	GO:0004146;KEGG:0004146;FIGFAM:FIG00000048;EC:0004146	ID=NLKHBJIC_00373;inference=ab initio prediction:Prodigal:2.6;locus_tag=NLKHBJIC_00373;product=hypothetical protein
680646.3.peg.360	-1.6743	0.569865	-2.93806	0.00330273	92	15	20	10	1	Down	0.859813	0.666667	Rothia_mucilaginosa_62109	0.0427007	NC_013715	441822	443057	+	CDS	FIGFAM:FIG00043717	ID=NLKHBJIC_00381;Name=ygfZ;gene=ygfZ;inference=ab initio prediction:Prodigal:2.6,protein motif:HAMAP:MF_01175;locus_tag=NLKHBJIC_00381;product=tRNA-modifying protein YgfZ
680646.3.peg.392	1.69058	0.487951	3.46464	0.000530941	34	73	21	9	1	Up	0.317757	0.7	Rothia_mucilaginosa_62109	0.017046	NC_013715	477886	478059	-	CDS	NA	NA
680646.3.peg.43	1.45035	0.499011	2.90645	0.00365555	49	58	23	7	1	Up	0.457944	0.766667	Rothia_mucilaginosa_62109	0.0454141	NC_013715	50402	51037	+	CDS	FIGFAM:FIG00524602	NA
680646.3.peg.48	1.45792	0.483565	3.01493	0.00257035	34	73	22	8	1	Up	0.317757	0.733333	Rothia_mucilaginosa_62109	0.0377396	NC_013715	55324	56232	-	CDS	FIGFAM:FIG00145602	NA
680646.3.peg.472	1.71296	0.572548	2.99182	0.00277323	55	52	26	4	1	Up	0.514019	0.866667	Rothia_mucilaginosa_62109	0.0395923	NC_013715	569698	570156	+	CDS	FIGFAM:FIG01028865	ID=NLKHBJIC_00489;inference=ab initio prediction:Prodigal:2.6;locus_tag=NLKHBJIC_00489;product=hypothetical protein
680646.3.peg.517	2.18794	0.638504	3.42666	0.000611049	9	98	10	20	1	Up	0.0841121	0.333333	Rothia_mucilaginosa_62109	0.0182228	NC_013715	621897	622580	-	CDS	FIGFAM:FIG00782350	ID=NLKHBJIC_00534;Name=glnM;db_xref=COG:COG0765;gene=glnM;inference=ab initio prediction:Prodigal:2.6,similar to AA sequence:UniProtKB:O34671;locus_tag=NLKHBJIC_00534;product=putative glutamine ABC transporter permease protein GlnM
680646.3.peg.518	1.75995	0.531395	3.31193	0.000926531	17	90	14	16	1	Up	0.158879	0.466667	Rothia_mucilaginosa_62109	0.022941	NC_013715	622600	623430	-	CDS	FIGFAM:FIG01028799	ID=NLKHBJIC_00535;Name=glnH;db_xref=COG:COG0834;gene=glnH;inference=ab initio prediction:Prodigal:2.6,similar to AA sequence:UniProtKB:O34563;locus_tag=NLKHBJIC_00535;product=ABC transporter glutamine-binding protein GlnH
680646.3.peg.519	1.88053	0.571062	3.29303	0.000991124	15	92	12	18	1	Up	0.140187	0.4	Rothia_mucilaginosa_62109	0.0236671	NC_013715	623444	624208	-	CDS	FIGFAM:FIG00801765	ID=NLKHBJIC_00536;Name=glnQ_2;gene=glnQ_2;inference=ab initio prediction:Prodigal:2.6,similar to AA sequence:UniProtKB:P27675;locus_tag=NLKHBJIC_00536;product=Glutamine transport ATP-binding protein GlnQ
680646.3.peg.584	-1.69283	0.528758	-3.20153	0.00136702	90	17	17	13	1	Down	0.841121	0.566667	Rothia_mucilaginosa_62109	0.0269785	NC_013715	716961	717923	-	CDS	FIGFAM:FIG00638284	ID=NLKHBJIC_00603;inference=ab initio prediction:Prodigal:2.6;locus_tag=NLKHBJIC_00603;product=hypothetical protein
680646.3.peg.620	-1.83427	0.640624	-2.86326	0.00419303	99	8	22	8	1	Down	0.925234	0.733333	Rothia_mucilaginosa_62109	0.0494331	NC_013715	760652	761428	+	CDS	GO:0005524,0016887;KEGG:0005524,0016887;FIGFAM:FIG00059280;EC:0005524,0016887	NA
680646.3.rna.19	1.89378	0.606087	3.12461	0.00178043	10	97	9	21	1	Up	0.0934579	0.3	Rothia_mucilaginosa_62109	0.031274	NC_013715	800063	800143	-	RNA	NA	NA
680646.3.peg.671	1.75874	0.490478	3.58576	0.000336099	29	78	21	9	1	Up	0.271028	0.7	Rothia_mucilaginosa_62109	0.0129619	NC_013715	828494	830536	+	CDS	FIGFAM:FIG00138175	ID=NLKHBJIC_00696;eC_number=2.1.1.176;Name=rsmB;gene=rsmB;inference=ab initio prediction:Prodigal:2.6,protein motif:HAMAP:MF_01856;locus_tag=NLKHBJIC_00696;product=Ribosomal RNA small subunit methyltransferase B
680646.3.peg.694	-2.36421	0.799881	-2.95571	0.00311951	101	6	24	6	1	Down	0.943925	0.8	Rothia_mucilaginosa_62109	0.0415335	NC_013715	863690	865552	+	CDS	FIGFAM:FIG00946244	ID=NLKHBJIC_00719;Name=era_1;gene=era_1;inference=ab initio prediction:Prodigal:2.6,protein motif:HAMAP:MF_00367;locus_tag=NLKHBJIC_00719;product=GTPase Era
680646.3.peg.695	-1.73753	0.586721	-2.96143	0.00306218	91	16	20	10	1	Down	0.850467	0.666667	Rothia_mucilaginosa_62109	0.0414258	NC_013715	865665	866093	-	CDS	GO:0003677;KEGG:0003677;FIGFAM:FIG00544471;EC:0003677	ID=NLKHBJIC_00720;inference=ab initio prediction:Prodigal:2.6;locus_tag=NLKHBJIC_00720;product=hypothetical protein
680646.3.peg.704	-2.93247	1.01169	-2.89858	0.00374854	103	4	25	5	1	Down	0.962617	0.833333	Rothia_mucilaginosa_62109	0.045551	NC_013715	878610	879896	+	CDS	GO:0009030;KEGG:0009030;FIGFAM:FIG00000570;EC:0009030	NA
680646.3.peg.723	-3.46331	0.935711	-3.70126	0.000214533	102	5	22	8	1	Down	0.953271	0.733333	Rothia_mucilaginosa_62109	0.0102823	NC_013715	906169	908115	-	CDS	FIGFAM:FIG01539132	ID=NLKHBJIC_00747;inference=ab initio prediction:Prodigal:2.6;locus_tag=NLKHBJIC_00747;product=hypothetical protein
680646.3.peg.770	-1.82599	0.593718	-3.07551	0.00210145	99	8	20	10	1	Down	0.925234	0.666667	Rothia_mucilaginosa_62109	0.0348165	NC_013715	976536	977198	+	CDS	FIGFAM:FIG01029105	ID=NLKHBJIC_00797;inference=ab initio prediction:Prodigal:2.6;locus_tag=NLKHBJIC_00797;product=hypothetical protein
680646.3.peg.785	-1.79347	0.61075	-2.9365	0.00331942	93	14	20	10	1	Down	0.869159	0.666667	Rothia_mucilaginosa_62109	0.042751	NC_013715	992331	992567	+	CDS	NA	NA
546273.3.peg.1341	3.26442	0.910997	3.58335	0.000339214	45	40	30	1	1	Up	0.529412	0.967742	Veillonella_dispar_61763	0.0129626	NZ_GG667604	1001224	1002255	+	CDS	FIGFAM:FIG01304463	ID=IDEIKHJE_00934;eC_number=2.7.7.87;Name=ywlC;db_xref=COG:COG0009;gene=ywlC;inference=ab initio prediction:Prodigal:2.6,similar to AA sequence:UniProtKB:P39153;locus_tag=IDEIKHJE_00934;product=Threonylcarbamoyl-AMP synthase
546273.3.peg.1352	2.30408	0.580436	3.96956	7.20056e-05	30	55	27	4	1	Up	0.352941	0.870968	Veillonella_dispar_61763	0.00508587	NZ_GG667604	1012734	1013744	+	CDS	GO:0005524,0005622,0006810;KEGG:0005524,0005622,0006810;FIGFAM:FIG00002390;EC:0005524,0005622,0006810	ID=IDEIKHJE_00945;Name=epsE;db_xref=COG:COG2804;gene=epsE;inference=ab initio prediction:Prodigal:2.6,similar to AA sequence:UniProtKB:P37093;locus_tag=IDEIKHJE_00945;product=Type II secretion system protein E
546273.3.peg.1353	1.42428	0.489924	2.90715	0.00364743	32	53	22	9	1	Up	0.376471	0.709677	Veillonella_dispar_61763	0.0454141	NZ_GG667604	1013728	1014747	+	CDS	GO:0005524,0005622,0006810;KEGG:0005524,0005622,0006810;FIGFAM:FIG00034926;EC:0005524,0005622,0006810	ID=IDEIKHJE_00946;Name=pilT;db_xref=COG:COG2805;gene=pilT;inference=ab initio prediction:Prodigal:2.6,similar to AA sequence:UniProtKB:P24559;locus_tag=IDEIKHJE_00946;product=Twitching mobility protein
546273.3.peg.1354	2.18864	0.639559	3.42212	0.000621356	44	41	28	3	1	Up	0.517647	0.903226	Veillonella_dispar_61763	0.0184482	NZ_GG667604	1014756	1015931	+	CDS	FIGFAM:FIG00001244	ID=IDEIKHJE_00947;Name=gspF;db_xref=COG:COG1459;gene=gspF;inference=ab initio prediction:Prodigal:2.6,similar to AA sequence:UniProtKB:P41441;locus_tag=IDEIKHJE_00947;product=Putative type II secretion system protein F
546273.3.peg.1355	1.86115	0.577294	3.22392	0.00126449	41	44	27	4	1	Up	0.482353	0.870968	Veillonella_dispar_61763	0.0263056	NZ_GG667604	1015984	1016430	+	CDS	FIGFAM:FIG01196990	ID=IDEIKHJE_00948;inference=ab initio prediction:Prodigal:2.6;locus_tag=IDEIKHJE_00948;product=hypothetical protein
546273.3.peg.1357	1.66369	0.477633	3.4832	0.000495452	18	67	20	11	1	Up	0.211765	0.645161	Veillonella_dispar_61763	0.0165397	NZ_GG667604	1017769	1017969	+	CDS	FIGFAM:FIG01197385	NA
546273.3.peg.1358	1.82396	0.518711	3.51633	0.000437555	31	54	25	6	1	Up	0.364706	0.806452	Veillonella_dispar_61763	0.0154526	NZ_GG667604	1017966	1018541	+	CDS	FIGFAM:FIG01197470	ID=IDEIKHJE_00952;inference=ab initio prediction:Prodigal:2.6;locus_tag=IDEIKHJE_00952;product=hypothetical protein
546273.3.peg.1359	2.19261	0.573757	3.82149	0.000132645	32	53	27	4	1	Up	0.376471	0.870968	Veillonella_dispar_61763	0.00780746	NZ_GG667604	1018522	1018929	+	CDS	FIGFAM:FIG01197237	ID=IDEIKHJE_00953;inference=ab initio prediction:Prodigal:2.6;locus_tag=IDEIKHJE_00953;product=hypothetical protein
546273.3.peg.1361	2.33555	0.528001	4.42338	9.71679e-06	19	66	24	7	1	Up	0.223529	0.774194	Veillonella_dispar_61763	0.0014625	NZ_GG667604	1019807	1020367	+	CDS	FIGFAM:FIG01197253	NA
546273.3.peg.1363	2.03951	0.628298	3.24608	0.00117004	45	40	28	3	1	Up	0.529412	0.903226	Veillonella_dispar_61763	0.0254077	NZ_GG667604	1021776	1022690	+	CDS	GO:0003872;KEGG:0003872;FIGFAM:FIG00058830;EC:0003872	ID=IDEIKHJE_00958;eC_number=2.7.1.11;Name=pfkA;gene=pfkA;inference=ab initio prediction:Prodigal:2.6,similar to AA sequence:UniProtKB:P00512;locus_tag=IDEIKHJE_00958;product=ATP-dependent 6-phosphofructokinase
546273.3.peg.14	1.5983	0.526363	3.03651	0.00239335	39	46	26	5	1	Up	0.458824	0.83871	Veillonella_dispar_61763	0.0371744	NZ_GG667604	1045785	1047827	+	CDS	GO:0003676,0004386,0005524,0008026;KEGG:0003676,0004386,0005524,0008026;FIGFAM:FIG00021289;EC:0003676,0004386,0005524,0008026	ID=IDEIKHJE_00975;eC_number=3.6.4.12;Name=recG;gene=recG;inference=ab initio prediction:Prodigal:2.6,similar to AA sequence:UniProtKB:P64325;locus_tag=IDEIKHJE_00975;product=ATP-dependent DNA helicase RecG
546273.3.peg.19	1.8323	0.553109	3.31273	0.000923908	39	46	26	5	1	Up	0.458824	0.83871	Veillonella_dispar_61763	0.022941	NZ_GG667604	1051062	1051733	+	CDS	GO:0003882;KEGG:0003882;FIGFAM:FIG00000775;EC:0003882	ID=IDEIKHJE_00980;inference=ab initio prediction:Prodigal:2.6;locus_tag=IDEIKHJE_00980;product=hypothetical protein
546273.3.peg.20	2.01918	0.546795	3.69276	0.000221832	32	53	26	5	1	Up	0.376471	0.83871	Veillonella_dispar_61763	0.0103368	NZ_GG667604	1051900	1053015	+	CDS	FIGFAM:FIG00524602	NA
546273.3.peg.22	1.59709	0.48916	3.26496	0.00109478	27	58	23	8	1	Up	0.317647	0.741935	Veillonella_dispar_61763	0.0245845	NZ_GG667604	1054035	1054826	+	CDS	FIGFAM:FIG01197115	ID=IDEIKHJE_00984;inference=ab initio prediction:Prodigal:2.6;locus_tag=IDEIKHJE_00984;product=hypothetical protein
546273.3.peg.23	1.90729	0.500513	3.81067	0.000138588	24	61	24	7	1	Up	0.282353	0.774194	Veillonella_dispar_61763	0.00781451	NZ_GG667604	1054894	1055265	+	CDS	GO:0008897;KEGG:0008897;FIGFAM:FIG00000540;EC:0008897	ID=IDEIKHJE_00985;eC_number=2.7.8.7;Name=acpS;db_xref=COG:COG0736;gene=acpS;inference=ab initio prediction:Prodigal:2.6,similar to AA sequence:UniProtKB:Q9KPB6;locus_tag=IDEIKHJE_00985;product=Holo-[acyl-carrier-protein] synthase
546273.3.peg.24	2.89359	0.867729	3.33467	0.000854014	47	38	30	1	1	Up	0.552941	0.967742	Veillonella_dispar_61763	0.022211	NZ_GG667604	1055267	1056838	+	CDS	FIGFAM:FIG00000592	ID=IDEIKHJE_00986;Name=nnr;db_xref=COG:COG0062;gene=nnr;inference=ab initio prediction:Prodigal:2.6,similar to AA sequence:UniProtKB:Q9X024;locus_tag=IDEIKHJE_00986;product=Bifunctional NAD(P)H-hydrate repair enzyme Nnr
546273.3.peg.28	2.65074	0.645264	4.10799	3.99119e-05	33	52	28	3	1	Up	0.388235	0.903226	Veillonella_dispar_61763	0.00338998	NZ_GG667604	1059807	1060787	+	CDS	GO:0009030;KEGG:0009030;FIGFAM:FIG00000570;EC:0009030	ID=IDEIKHJE_00990;eC_number=2.7.4.16;Name=thiL;db_xref=COG:COG0611;gene=thiL;inference=ab initio prediction:Prodigal:2.6,similar to AA sequence:UniProtKB:P0AGG0;locus_tag=IDEIKHJE_00990;product=Thiamine-monophosphate kinase
546273.3.peg.29	2.55401	0.699793	3.64967	0.000262574	40	45	29	2	1	Up	0.470588	0.935484	Veillonella_dispar_61763	0.0114407	NZ_GG667604	1060777	1061271	+	CDS	FIGFAM:FIG00000228	ID=IDEIKHJE_00991;Name=tsaE;db_xref=COG:COG0802;gene=tsaE;inference=ab initio prediction:Prodigal:2.6,similar to AA sequence:UniProtKB:O05515;locus_tag=IDEIKHJE_00991;product=tRNA threonylcarbamoyladenosine biosynthesis protein TsaE
546273.3.peg.30	2.74797	0.655996	4.189	2.8019e-05	32	53	28	3	1	Up	0.376471	0.903226	Veillonella_dispar_61763	0.00264405	NZ_GG667604	1061255	1062013	+	CDS	GO:0006508,0008450;KEGG:0006508,0008450;FIGFAM:FIG00000247;EC:0006508,0008450	ID=IDEIKHJE_00992;Name=tsaB;db_xref=COG:COG1214;gene=tsaB;inference=ab initio prediction:Prodigal:2.6,similar to AA sequence:UniProtKB:O05516;locus_tag=IDEIKHJE_00992;product=tRNA threonylcarbamoyladenosine biosynthesis protein TsaB
546273.3.peg.31	2.41252	0.607355	3.97218	7.12185e-05	34	51	27	4	1	Up	0.4	0.870968	Veillonella_dispar_61763	0.00508379	NZ_GG667604	1062013	1062462	+	CDS	GO:0008080;KEGG:0008080;FIGFAM:FIG00122145;EC:0008080	ID=IDEIKHJE_00993;eC_number=2.3.1.128;Name=rimI;db_xref=COG:COG0456;gene=rimI;inference=ab initio prediction:Prodigal:2.6,similar to AA sequence:UniProtKB:P0A944;locus_tag=IDEIKHJE_00993;product=Ribosomal-protein-alanine acetyltransferase
546273.3.peg.32	2.5461	0.635315	4.00762	6.13327e-05	34	51	28	3	1	Up	0.4	0.903226	Veillonella_dispar_61763	0.00447329	NZ_GG667604	1062459	1063490	+	CDS	FIGFAM:FIG00134348	ID=IDEIKHJE_00994;eC_number=2.3.1.234;Name=tsaD_1;db_xref=COG:COG0533;gene=tsaD_1;inference=ab initio prediction:Prodigal:2.6,similar to AA sequence:UniProtKB:Q2FWL2;locus_tag=IDEIKHJE_00994;product=tRNA N6-adenosine threonylcarbamoyltransferase
546273.3.peg.33	1.85759	0.53896	3.44662	0.000567647	35	50	26	5	1	Up	0.411765	0.83871	Veillonella_dispar_61763	0.0174328	NZ_GG667604	1063493	1064881	+	CDS	FIGFAM:FIG01197678	ID=IDEIKHJE_00995;inference=ab initio prediction:Prodigal:2.6;locus_tag=IDEIKHJE_00995;product=hypothetical protein
546273.3.peg.46	3.48551	0.783125	4.45077	8.55627e-06	29	56	29	2	1	Up	0.341176	0.935484	Veillonella_dispar_61763	0.00143531	NZ_GG667604	1076602	1077081	+	CDS	FIGFAM:FIG00367528	ID=IDEIKHJE_01008;Name=ctsR;db_xref=COG:COG4463;gene=ctsR;inference=ab initio prediction:Prodigal:2.6,similar to AA sequence:UniProtKB:P37568;locus_tag=IDEIKHJE_01008;product=Transcriptional regulator CtsR
546273.3.peg.47	2.41826	0.572673	4.22276	2.41328e-05	25	60	27	4	1	Up	0.294118	0.870968	Veillonella_dispar_61763	0.00241688	NZ_GG667604	1077088	1077627	+	CDS	FIGFAM:FIG00002022	ID=IDEIKHJE_01009;Name=mcsA;db_xref=COG:COG3880;gene=mcsA;inference=ab initio prediction:Prodigal:2.6,similar to AA sequence:UniProtKB:P37569;locus_tag=IDEIKHJE_01009;product=Protein-arginine kinase activator protein
546273.3.peg.48	2.64006	0.685408	3.85181	0.000117246	34	51	29	2	1	Up	0.4	0.935484	Veillonella_dispar_61763	0.00715201	NZ_GG667604	1077637	1078698	+	CDS	FIGFAM:FIG00007067	ID=IDEIKHJE_01010;eC_number=2.7.14.1;Name=mcsB;gene=mcsB;inference=ab initio prediction:Prodigal:2.6,similar to AA sequence:UniProtKB:P0DMM5;locus_tag=IDEIKHJE_01010;product=Protein-arginine kinase
546273.3.peg.554	2.20505	0.516209	4.27162	1.94057e-05	20	65	24	7	1	Up	0.235294	0.774194	Veillonella_dispar_61763	0.00213462	NZ_GG667604	107820	108341	+	CDS	FIGFAM:FIG01316199	ID=IDEIKHJE_00072;eC_number=1.-.-.-;Name=rutE;gene=rutE;inference=ab initio prediction:Prodigal:2.6,protein motif:HAMAP:MF_01204;locus_tag=IDEIKHJE_00072;product=malonic semialdehyde reductase RutE
546273.3.peg.555	2.47668	0.649182	3.81508	0.000136141	38	47	28	3	1	Up	0.447059	0.903226	Veillonella_dispar_61763	0.00781451	NZ_GG667604	108431	108718	-	CDS	FIGFAM:FIG01197300	ID=IDEIKHJE_00073;inference=ab initio prediction:Prodigal:2.6;locus_tag=IDEIKHJE_00073;product=hypothetical protein
546273.3.peg.558	1.81778	0.63009	2.88495	0.00391478	49	36	28	3	1	Up	0.576471	0.903226	Veillonella_dispar_61763	0.0468238	NZ_GG667604	111376	112239	+	CDS	FIGFAM:FIG01521163	ID=IDEIKHJE_00077;inference=ab initio prediction:Prodigal:2.6;locus_tag=IDEIKHJE_00077;product=hypothetical protein
546273.3.peg.559	2.18652	0.519229	4.2111	2.54134e-05	17	68	22	9	1	Up	0.2	0.709677	Veillonella_dispar_61763	0.00243605	NZ_GG667604	112416	113579	+	CDS	FIGFAM:FIG00001388	ID=IDEIKHJE_00078;Name=sfsA;gene=sfsA;inference=ab initio prediction:Prodigal:2.6,protein motif:HAMAP:MF_00095;locus_tag=IDEIKHJE_00078;product=Sugar fermentation stimulation protein A
546273.3.peg.116	1.63057	0.486284	3.35312	0.000799051	25	60	21	10	1	Up	0.294118	0.677419	Veillonella_dispar_61763	0.0213594	NZ_GG667604	1149023	1150738	+	CDS	FIGFAM:FIG00687982	NA
546273.3.peg.562	2.7587	0.858434	3.21364	0.00131063	50	35	30	1	1	Up	0.588235	0.967742	Veillonella_dispar_61763	0.0265232	NZ_GG667604	117040	117405	+	CDS	FIGFAM:FIG01197293	ID=IDEIKHJE_00081;inference=ab initio prediction:Prodigal:2.6;locus_tag=IDEIKHJE_00081;product=hypothetical protein
546273.3.peg.137	-2.38462	0.525197	-4.54043	5.61407e-06	73	12	10	21	1	Down	0.858824	0.322581	Veillonella_dispar_61763	0.00119465	NZ_GG667604	1178259	1179839	+	CDS	FIGFAM:FIG00000635	ID=IDEIKHJE_01109;Name=comM;db_xref=COG:COG0606;gene=comM;inference=ab initio prediction:Prodigal:2.6,similar to AA sequence:UniProtKB:P45049;locus_tag=IDEIKHJE_01109;product=Competence protein ComM
546273.3.peg.138	-2.25822	0.526068	-4.29264	1.76564e-05	72	13	11	20	1	Down	0.847059	0.354839	Veillonella_dispar_61763	0.00200804	NZ_GG667604	1179848	1181074	+	CDS	FIGFAM:FIG00035268	ID=IDEIKHJE_01110;inference=ab initio prediction:Prodigal:2.6;locus_tag=IDEIKHJE_01110;product=hypothetical protein
546273.3.peg.140	2.51339	0.590067	4.2595	2.04884e-05	27	58	27	4	1	Up	0.317647	0.870968	Veillonella_dispar_61763	0.00218218	NZ_GG667604	1183456	1184772	+	CDS	FIGFAM:FIG00138239	ID=IDEIKHJE_01112;eC_number=2.1.1.74;Name=trmFO;db_xref=COG:COG1206;gene=trmFO;inference=ab initio prediction:Prodigal:2.6,similar to AA sequence:UniProtKB:P39815;locus_tag=IDEIKHJE_01112;product=Methylenetetrahydrofolate--tRNA-(uracil-5-)-methyltransferase TrmFO
546273.3.peg.144	1.58114	0.488347	3.23773	0.00120484	24	61	21	10	1	Up	0.282353	0.677419	Veillonella_dispar_61763	0.0256208	NZ_GG667604	1190201	1190680	+	CDS	GO:0004132;KEGG:0004132;FIGFAM:FIG00937632;EC:0004132	ID=IDEIKHJE_01116;eC_number=3.5.4.33;Name=tadA;gene=tadA;inference=ab initio prediction:Prodigal:2.6,protein motif:HAMAP:MF_00972;locus_tag=IDEIKHJE_01116;product=tRNA-specific adenosine deaminase
546273.3.peg.145	1.72853	0.513	3.36945	0.000753187	31	54	25	6	1	Up	0.364706	0.806452	Veillonella_dispar_61763	0.0205066	NZ_GG667604	1190855	1192084	-	CDS	FIGFAM:FIG00044735	ID=IDEIKHJE_01117;eC_number=3.4.11.-;inference=ab initio prediction:Prodigal:2.6,similar to AA sequence:UniProtKB:P24828;locus_tag=IDEIKHJE_01117;product=Aminopeptidase 2
546273.3.peg.146	2.29445	0.534105	4.29589	1.73996e-05	18	67	22	9	1	Up	0.211765	0.709677	Veillonella_dispar_61763	0.00200804	NZ_GG667604	1192196	1192765	+	CDS	FIGFAM:FIG00009544	ID=IDEIKHJE_01118;inference=ab initio prediction:Prodigal:2.6;locus_tag=IDEIKHJE_01118;product=hypothetical protein
546273.3.peg.147	2.74513	0.57122	4.80574	1.54182e-06	12	73	22	9	1	Up	0.141176	0.709677	Veillonella_dispar_61763	0.000848874	NZ_GG667604	1192722	1194944	+	CDS	FIGFAM:FIG01197526	ID=IDEIKHJE_01119;inference=ab initio prediction:Prodigal:2.6;locus_tag=IDEIKHJE_01119;product=hypothetical protein
546273.3.peg.150	1.38571	0.475857	2.91204	0.00359081	16	69	17	14	1	Up	0.188235	0.548387	Veillonella_dispar_61763	0.0450362	NZ_GG667604	1200274	1200483	+	CDS	FIGFAM:FIG01197031	ID=IDEIKHJE_01123;inference=ab initio prediction:Prodigal:2.6;locus_tag=IDEIKHJE_01123;product=hypothetical protein
546273.3.peg.158	1.69143	0.495278	3.41512	0.000637536	28	57	23	8	1	Up	0.329412	0.741935	Veillonella_dispar_61763	0.0186807	NZ_GG667604	1208938	1210002	+	CDS	GO:0046523;KEGG:0046523;FIGFAM:FIG00001494;EC:0046523	ID=IDEIKHJE_01132;eC_number=5.3.1.23;Name=mtnA;db_xref=COG:COG0182;gene=mtnA;inference=ab initio prediction:Prodigal:2.6,similar to AA sequence:UniProtKB:Q9X013;locus_tag=IDEIKHJE_01132;product=Methylthioribose-1-phosphate isomerase
546273.3.peg.161	1.63943	0.49277	3.32698	0.000877938	17	68	18	13	1	Up	0.2	0.580645	Veillonella_dispar_61763	0.0225707	NZ_GG667604	1212870	1213619	-	CDS	FIGFAM:FIG01303154	ID=IDEIKHJE_01135;eC_number=2.1.1.163;Name=ubiE;gene=ubiE;inference=ab initio prediction:Prodigal:2.6,protein motif:HAMAP:MF_01813;locus_tag=IDEIKHJE_01135;product=Ubiquinone/menaquinone biosynthesis C-methyltransferase UbiE
546273.3.peg.162	1.77257	0.504765	3.51168	0.000445282	24	61	22	9	1	Up	0.282353	0.709677	Veillonella_dispar_61763	0.0155617	NZ_GG667604	1213767	1214705	+	CDS	FIGFAM:FIG01197432	ID=IDEIKHJE_01136;inference=ab initio prediction:Prodigal:2.6;locus_tag=IDEIKHJE_01136;product=hypothetical protein
546273.3.peg.163	1.71629	0.504449	3.4023	0.000668214	30	55	24	7	1	Up	0.352941	0.774194	Veillonella_dispar_61763	0.0192434	NZ_GG667604	1214858	1215769	+	CDS	FIGFAM:FIG01197687	ID=IDEIKHJE_01137;inference=ab initio prediction:Prodigal:2.6;locus_tag=IDEIKHJE_01137;product=hypothetical protein
546273.3.peg.167	2.26816	0.541825	4.18616	2.83713e-05	24	61	24	7	1	Up	0.282353	0.774194	Veillonella_dispar_61763	0.00264405	NZ_GG667604	1218263	1219606	-	CDS	FIGFAM:FIG00003433	ID=IDEIKHJE_01141;inference=ab initio prediction:Prodigal:2.6;locus_tag=IDEIKHJE_01141;product=hypothetical protein
546273.3.peg.170	1.69085	0.510938	3.30931	0.000935259	27	58	22	9	1	Up	0.317647	0.709677	Veillonella_dispar_61763	0.023072	NZ_GG667604	1221370	1222041	+	CDS	GO:0008992;KEGG:0008992;FIGFAM:FIG00000510;EC:0008992	ID=IDEIKHJE_01144;eC_number=3.4.21.88;Name=lexA;db_xref=COG:COG1974;gene=lexA;inference=ab initio prediction:Prodigal:2.6,similar to AA sequence:UniProtKB:P31080;locus_tag=IDEIKHJE_01144;product=LexA repressor
546273.3.peg.171	2.51998	0.541155	4.65667	3.21368e-06	15	70	23	8	1	Up	0.176471	0.741935	Veillonella_dispar_61763	0.000980171	NZ_GG667604	1222088	1223029	-	CDS	FIGFAM:FIG01308542	ID=IDEIKHJE_01145;Name=panS_2;db_xref=COG:COG0385;gene=panS_2;inference=ab initio prediction:Prodigal:2.6,similar to AA sequence:UniProtKB:Q8ZKL0;locus_tag=IDEIKHJE_01145;product=Pantothenate precursors transporter PanS
546273.3.peg.172	2.60506	0.544679	4.78273	1.72927e-06	11	74	22	9	1	Up	0.129412	0.709677	Veillonella_dispar_61763	0.000848874	NZ_GG667604	1223042	1223884	-	CDS	GO:0004592;KEGG:0004592;FIGFAM:FIG00000440;EC:0004592	ID=IDEIKHJE_01146;eC_number=6.3.2.1;Name=panC;db_xref=COG:COG0414;gene=panC;inference=ab initio prediction:Prodigal:2.6,similar to AA sequence:UniProtKB:Q9PIK2;locus_tag=IDEIKHJE_01146;product=Pantothenate synthetase
546273.3.peg.173	2.36192	0.528855	4.4661	7.96574e-06	17	68	23	8	1	Up	0.2	0.741935	Veillonella_dispar_61763	0.00137052	NZ_GG667604	1223955	1224347	-	CDS	GO:0004068;KEGG:0004068;FIGFAM:FIG00008304;EC:0004068	ID=IDEIKHJE_01147;eC_number=4.1.1.11;Name=panD;db_xref=COG:COG0853;gene=panD;inference=ab initio prediction:Prodigal:2.6,similar to AA sequence:UniProtKB:A0PXQ5;locus_tag=IDEIKHJE_01147;product=Aspartate 1-decarboxylase
546273.3.peg.187	1.71458	0.514609	3.33181	0.000862834	32	53	25	6	1	Up	0.376471	0.806452	Veillonella_dispar_61763	0.0222678	NZ_GG667604	1236154	1236450	-	CDS	GO:0003723;KEGG:0003723;FIGFAM:FIG00016836;EC:0003723	NA
546273.3.peg.194	2.07568	0.56946	3.645	0.000267392	7	78	15	16	1	Up	0.0823529	0.483871	Veillonella_dispar_61763	0.0115755	NZ_GG667604	1240534	1241664	-	CDS	GO:0048472;KEGG:0048472;FIGFAM:FIG00000863;EC:0048472	ID=IDEIKHJE_01168;eC_number=4.1.1.81;Name=cobD_1;db_xref=COG:COG0079;gene=cobD_1;inference=ab initio prediction:Prodigal:2.6,similar to AA sequence:UniProtKB:P97084;locus_tag=IDEIKHJE_01168;product=Threonine-phosphate decarboxylase
546273.3.peg.195	1.56393	0.479854	3.25918	0.00111734	14	71	17	14	1	Up	0.164706	0.548387	Veillonella_dispar_61763	0.024908	NZ_GG667604	1241689	1242573	-	CDS	FIGFAM:FIG00002129	ID=IDEIKHJE_01169;eC_number=2.7.1.177;Name=pduX;db_xref=COG:COG4542;gene=pduX;inference=ab initio prediction:Prodigal:2.6,similar to AA sequence:UniProtKB:Q9XDM4;locus_tag=IDEIKHJE_01169;product=L-threonine kinase
546273.3.peg.196	1.79466	0.490731	3.65711	0.000255077	24	61	22	9	1	Up	0.282353	0.709677	Veillonella_dispar_61763	0.0112134	NZ_GG667604	1242637	1243530	-	CDS	GO:0008818,0009236;KEGG:0008818,0009236;FIGFAM:FIG00006032;EC:0008818,0009236	ID=IDEIKHJE_01170;eC_number=2.7.8.26;Name=cobS;db_xref=COG:COG0368;gene=cobS;inference=ab initio prediction:Prodigal:2.6,similar to AA sequence:UniProtKB:P36561;locus_tag=IDEIKHJE_01170;product=Adenosylcobinamide-GDP ribazoletransferase
546273.3.peg.200	1.99284	0.50297	3.96215	7.42783e-05	22	63	23	8	1	Up	0.258824	0.741935	Veillonella_dispar_61763	0.00519174	NZ_GG667604	1246687	1247022	+	CDS	FIGFAM:FIG01197449	ID=IDEIKHJE_01174;inference=ab initio prediction:Prodigal:2.6;locus_tag=IDEIKHJE_01174;product=hypothetical protein
546273.3.peg.204	1.90842	0.494596	3.85854	0.000114066	18	67	21	10	1	Up	0.211765	0.677419	Veillonella_dispar_61763	0.0070431	NZ_GG667604	1249012	1249926	-	CDS	GO:0004413;KEGG:0004413;FIGFAM:FIG00000582;EC:0004413	ID=IDEIKHJE_01178;eC_number=2.7.1.39;Name=thrB;db_xref=COG:COG0083;gene=thrB;inference=ab initio prediction:Prodigal:2.6,similar to AA sequence:UniProtKB:Q8Y4A6;locus_tag=IDEIKHJE_01178;product=Homoserine kinase
546273.3.peg.209	2.73653	0.62368	4.38771	1.14553e-05	10	75	18	13	1	Up	0.117647	0.580645	Veillonella_dispar_61763	0.00160135	NZ_GG667604	1253738	1254532	-	CDS	FIGFAM:FIG00648475	ID=IDEIKHJE_01183;eC_number=2.1.1.185;Name=rlmB;gene=rlmB;inference=ab initio prediction:Prodigal:2.6,protein motif:HAMAP:MF_01887;locus_tag=IDEIKHJE_01183;product=23S rRNA (guanosine-2'-O-)-methyltransferase RlmB
546273.3.peg.210	2.27328	0.575864	3.9476	7.89382e-05	5	80	14	17	1	Up	0.0588235	0.451613	Veillonella_dispar_61763	0.00535025	NZ_GG667604	1254534	1256279	-	CDS	FIGFAM:FIG01124919	ID=IDEIKHJE_01184;db_xref=COG:COG1132;inference=ab initio prediction:Prodigal:2.6,similar to AA sequence:UniProtKB:Q9WYC4;locus_tag=IDEIKHJE_01184;product=putative ABC transporter ATP-binding protein
546273.3.peg.219	1.6327	0.512767	3.1841	0.00145202	10	75	14	17	1	Up	0.117647	0.451613	Veillonella_dispar_61763	0.0281973	NZ_GG667604	1264183	1264914	-	CDS	FIGFAM:FIG00000248	ID=IDEIKHJE_01193;eC_number=2.1.1.193;Name=rsmE;db_xref=COG:COG1385;gene=rsmE;inference=ab initio prediction:Prodigal:2.6,similar to AA sequence:UniProtKB:P54461;locus_tag=IDEIKHJE_01193;product=Ribosomal RNA small subunit methyltransferase E
546273.3.peg.225	1.7826	0.536383	3.32337	0.000889377	34	51	26	5	1	Up	0.4	0.83871	Veillonella_dispar_61763	0.022691	NZ_GG667604	1270868	1271470	-	CDS	FIGFAM:FIG01197192	ID=IDEIKHJE_01199;inference=ab initio prediction:Prodigal:2.6;locus_tag=IDEIKHJE_01199;product=hypothetical protein
546273.3.peg.226	1.77674	0.517386	3.43407	0.000594585	13	72	17	14	1	Up	0.152941	0.548387	Veillonella_dispar_61763	0.0178909	NZ_GG667604	1271552	1272649	-	CDS	FIGFAM:FIG01303216	NA
546273.3.peg.227	1.98695	0.584474	3.39955	0.000674972	39	46	27	4	1	Up	0.458824	0.870968	Veillonella_dispar_61763	0.0192726	NZ_GG667604	1272741	1274540	-	CDS	FIGFAM:FIG00000165	ID=IDEIKHJE_01201;eC_number=3.6.5.-;Name=lepA_1;gene=lepA_1;inference=ab initio prediction:Prodigal:2.6,similar to AA sequence:UniProtKB:P65272;locus_tag=IDEIKHJE_01201;product=Elongation factor 4
546273.3.peg.229	2.22344	0.524469	4.23941	2.2411e-05	18	67	22	9	1	Up	0.211765	0.709677	Veillonella_dispar_61763	0.00232742	NZ_GG667604	1275842	1277080	-	CDS	FIGFAM:FIG00774347	ID=IDEIKHJE_01203;inference=ab initio prediction:Prodigal:2.6;locus_tag=IDEIKHJE_01203;product=hypothetical protein
546273.3.peg.230	1.5567	0.507394	3.06802	0.00215481	11	74	14	17	1	Up	0.129412	0.451613	Veillonella_dispar_61763	0.0354381	NZ_GG667604	1277077	1278006	-	CDS	GO:0004811;KEGG:0004811;FIGFAM:FIG00000196;EC:0004811	ID=IDEIKHJE_01204;eC_number=2.5.1.75;Name=miaA;db_xref=COG:COG0324;gene=miaA;inference=ab initio prediction:Prodigal:2.6,similar to AA sequence:UniProtKB:Q9KAC3;locus_tag=IDEIKHJE_01204;product=tRNA dimethylallyltransferase
546273.3.peg.240	1.41174	0.468162	3.0155	0.00256556	22	63	19	12	1	Up	0.258824	0.612903	Veillonella_dispar_61763	0.0377396	NZ_GG667604	1290476	1291621	-	CDS	GO:0030604;KEGG:0030604;FIGFAM:FIG00000401;EC:0030604	ID=IDEIKHJE_01214;eC_number=1.1.1.267;Name=dxr;db_xref=COG:COG0743;gene=dxr;inference=ab initio prediction:Prodigal:2.6,similar to AA sequence:UniProtKB:Q9RCT1;locus_tag=IDEIKHJE_01214;product=1-deoxy-D-xylulose 5-phosphate reductoisomerase
546273.3.peg.247	2.02728	0.508325	3.98815	6.65907e-05	21	64	23	8	1	Up	0.247059	0.741935	Veillonella_dispar_61763	0.00480455	NZ_GG667604	1296611	1297261	-	CDS	GO:0004750;KEGG:0004750;FIGFAM:FIG00000047;EC:0004750	ID=IDEIKHJE_01222;eC_number=5.1.3.1;Name=rpe;gene=rpe;inference=ab initio prediction:Prodigal:2.6,similar to AA sequence:UniProtKB:P74061;locus_tag=IDEIKHJE_01222;product=Ribulose-phosphate 3-epimerase
546273.3.peg.252	2.29376	0.520255	4.40891	1.03891e-05	18	67	23	8	1	Up	0.211765	0.741935	Veillonella_dispar_61763	0.00148322	NZ_GG667604	1301847	1303202	-	CDS	FIGFAM:FIG00138175	ID=IDEIKHJE_01227;eC_number=2.1.1.176;Name=rsmB;db_xref=COG:COG0144;gene=rsmB;inference=ab initio prediction:Prodigal:2.6,similar to AA sequence:UniProtKB:P36929;locus_tag=IDEIKHJE_01227;product=Ribosomal RNA small subunit methyltransferase B
546273.3.peg.254	2.25502	0.541318	4.1658	3.10263e-05	24	61	24	7	1	Up	0.282353	0.774194	Veillonella_dispar_61763	0.00277582	NZ_GG667604	1303961	1304971	-	CDS	GO:0004479;KEGG:0004479;FIGFAM:FIG00000112;EC:0004479	ID=IDEIKHJE_01229;eC_number=2.1.2.9;Name=fmt;db_xref=COG:COG0223;gene=fmt;inference=ab initio prediction:Prodigal:2.6,similar to AA sequence:UniProtKB:Q81WH2;locus_tag=IDEIKHJE_01229;product=Methionyl-tRNA formyltransferase
546273.3.peg.258	2.24965	0.708439	3.17551	0.00149574	4	81	10	21	1	Up	0.0470588	0.322581	Veillonella_dispar_61763	0.0283971	NZ_GG667604	1309097	1310761	-	CDS	GO:0005215,0006810,0006813,0008324,0015137,0015746,0016021;KEGG:0005215,0006810,0006813,0008324,0015137,0015746,0016021;FIGFAM:FIG00005216;EC:0005215,0006810,0006813,0008324,0015137,0015746,0016021	ID=IDEIKHJE_01233;Name=dauA;db_xref=COG:COG0659;gene=dauA;inference=ab initio prediction:Prodigal:2.6,similar to AA sequence:UniProtKB:P0AFR2;locus_tag=IDEIKHJE_01233;product=C4-dicarboxylic acid transporter DauA
546273.3.peg.259	1.84748	0.531963	3.47294	0.000514784	33	52	25	6	1	Up	0.388235	0.806452	Veillonella_dispar_61763	0.0168872	NZ_GG667604	1310826	1312019	-	CDS	GO:0004632,0004633;KEGG:0004632,0004633;FIGFAM:FIG00000330;EC:0004632,0004633	ID=IDEIKHJE_01234;Name=coaBC;db_xref=COG:COG0452;gene=coaBC;inference=ab initio prediction:Prodigal:2.6,similar to AA sequence:UniProtKB:P0ABQ0;locus_tag=IDEIKHJE_01234;product=Coenzyme A biosynthesis bifunctional protein CoaBC
546273.3.peg.264	1.52939	0.492898	3.10285	0.00191664	32	53	24	7	1	Up	0.376471	0.774194	Veillonella_dispar_61763	0.033146	NZ_GG667604	1314225	1315940	+	CDS	FIGFAM:FIG00138381	ID=IDEIKHJE_01239;Name=yloA;db_xref=COG:COG1293;gene=yloA;inference=ab initio prediction:Prodigal:2.6,similar to AA sequence:UniProtKB:O34693;locus_tag=IDEIKHJE_01239;product=putative protein YloA
546273.3.peg.268	2.45074	0.684564	3.58	0.000343588	39	46	29	2	1	Up	0.458824	0.935484	Veillonella_dispar_61763	0.0130253	NZ_GG667604	1317574	1318572	-	CDS	GO:0047952;KEGG:0047952;FIGFAM:FIG00000309;EC:0047952	ID=IDEIKHJE_01243;eC_number=1.1.1.94;Name=gpsA;gene=gpsA;inference=ab initio prediction:Prodigal:2.6,similar to AA sequence:UniProtKB:P64191;locus_tag=IDEIKHJE_01243;product=Glycerol-3-phosphate dehydrogenase [NAD(P)+]
546273.3.peg.272	2.26194	0.523691	4.31922	1.5658e-05	22	63	25	6	1	Up	0.258824	0.806452	Veillonella_dispar_61763	0.00190468	NZ_GG667604	1322510	1323130	-	CDS	GO:0003841;KEGG:0003841;FIGFAM:FIG00005243;EC:0003841	ID=IDEIKHJE_01247;eC_number=2.3.1.-;Name=plsC;db_xref=COG:COG0204;gene=plsC;inference=ab initio prediction:Prodigal:2.6,similar to AA sequence:UniProtKB:Q8DNY1;locus_tag=IDEIKHJE_01247;product=1-acyl-sn-glycerol-3-phosphate acyltransferase
546273.3.peg.273	2.55572	0.84652	3.0191	0.00253529	49	36	30	1	1	Up	0.576471	0.967742	Veillonella_dispar_61763	0.0377396	NZ_GG667604	1323132	1323806	-	CDS	GO:0004127;KEGG:0004127;FIGFAM:FIG00041008;EC:0004127	ID=IDEIKHJE_01248;eC_number=2.7.4.25;Name=cmk;db_xref=COG:COG0283;gene=cmk;inference=ab initio prediction:Prodigal:2.6,similar to AA sequence:UniProtKB:P38493;locus_tag=IDEIKHJE_01248;product=Cytidylate kinase
546273.3.peg.274	2.49497	0.532197	4.68805	2.75821e-06	18	67	24	7	1	Up	0.211765	0.774194	Veillonella_dispar_61763	0.000935614	NZ_GG667604	1323815	1325062	-	CDS	FIGFAM:FIG01045177	ID=IDEIKHJE_01249;db_xref=COG:COG2081;inference=ab initio prediction:Prodigal:2.6,similar to AA sequence:UniProtKB:P44941;locus_tag=IDEIKHJE_01249;product=putative protein
546273.3.peg.275	2.21896	0.512973	4.32569	1.52052e-05	21	64	24	7	1	Up	0.247059	0.774194	Veillonella_dispar_61763	0.00190468	NZ_GG667604	1325059	1325787	-	CDS	GO:0003723;KEGG:0003723;FIGFAM:FIG00869624;EC:0003723	ID=IDEIKHJE_01250;eC_number=5.4.99.22;Name=rluB;db_xref=COG:COG1187;gene=rluB;inference=ab initio prediction:Prodigal:2.6,similar to AA sequence:UniProtKB:P35159;locus_tag=IDEIKHJE_01250;product=Ribosomal large subunit pseudouridine synthase B
546273.3.peg.278	1.99775	0.516939	3.86458	0.000111282	27	58	25	6	1	Up	0.317647	0.806452	Veillonella_dispar_61763	0.00697855	NZ_GG667604	1327713	1329035	+	CDS	FIGFAM:FIG01196887	NA
546273.3.peg.279	1.83613	0.512065	3.58574	0.000336121	14	71	19	12	1	Up	0.164706	0.612903	Veillonella_dispar_61763	0.0129619	NZ_GG667604	1329158	1329520	-	CDS	FIGFAM:FIG01197171	NA
546273.3.peg.280	1.5127	0.4932	3.06711	0.00216139	17	68	19	12	1	Up	0.2	0.612903	Veillonella_dispar_61763	0.0354594	NZ_GG667604	1330162	1330758	-	CDS	GO:0004416;KEGG:0004416;FIGFAM:FIG00000013;EC:0004416	ID=IDEIKHJE_01260;eC_number=3.-.-.-;inference=ab initio prediction:Prodigal:2.6,similar to AA sequence:UniProtKB:P9WMW3;locus_tag=IDEIKHJE_01260;product=putative protein
546273.3.peg.281	1.79785	0.501807	3.58275	0.000340001	14	71	19	12	1	Up	0.164706	0.612903	Veillonella_dispar_61763	0.0129626	NZ_GG667604	1330771	1332258	-	CDS	FIGFAM:FIG00000736	ID=IDEIKHJE_01261;Name=trkH;db_xref=COG:COG0168;gene=trkH;inference=ab initio prediction:Prodigal:2.6,similar to AA sequence:UniProtKB:E1V6C5;locus_tag=IDEIKHJE_01261;product=Trk system potassium uptake protein TrkH
546273.3.peg.282	2.25009	0.579431	3.88327	0.000103059	32	53	27	4	1	Up	0.376471	0.870968	Veillonella_dispar_61763	0.00654205	NZ_GG667604	1332271	1333611	-	CDS	FIGFAM:FIG00000838	ID=IDEIKHJE_01262;Name=trkA;db_xref=COG:COG0569;gene=trkA;inference=ab initio prediction:Prodigal:2.6,similar to AA sequence:UniProtKB:P0AGI8;locus_tag=IDEIKHJE_01262;product=Trk system potassium uptake protein TrkA
546273.3.peg.286	1.73918	0.482847	3.60193	0.000315857	16	69	19	12	1	Up	0.188235	0.612903	Veillonella_dispar_61763	0.0127115	NZ_GG667604	1336036	1336605	-	CDS	FIGFAM:FIG00014849	ID=IDEIKHJE_01266;inference=ab initio prediction:Prodigal:2.6;locus_tag=IDEIKHJE_01266;product=hypothetical protein
546273.3.peg.288	1.87285	0.514488	3.64022	0.000272402	29	56	24	7	1	Up	0.341176	0.774194	Veillonella_dispar_61763	0.0116421	NZ_GG667604	1337363	1338622	-	CDS	GO:0004350;KEGG:0004350;FIGFAM:FIG00000365;EC:0004350	ID=IDEIKHJE_01268;eC_number=1.2.1.41;Name=proA;db_xref=COG:COG0014;gene=proA;inference=ab initio prediction:Prodigal:2.6,similar to AA sequence:UniProtKB:P07004;locus_tag=IDEIKHJE_01268;product=Gamma-glutamyl phosphate reductase
546273.3.peg.298	2.25036	0.527943	4.2625	2.02151e-05	23	62	25	6	1	Up	0.270588	0.806452	Veillonella_dispar_61763	0.00218218	NZ_GG667604	1347129	1348229	-	CDS	FIGFAM:FIG00872162	ID=IDEIKHJE_01278;inference=ab initio prediction:Prodigal:2.6;locus_tag=IDEIKHJE_01278;product=hypothetical protein
546273.3.peg.305	1.76419	0.610463	2.88993	0.00385333	47	38	28	3	1	Up	0.552941	0.903226	Veillonella_dispar_61763	0.0464585	NZ_GG667604	1356353	1357072	-	CDS	FIGFAM:FIG01114305	ID=IDEIKHJE_01285;Name=glnQ;gene=glnQ;inference=ab initio prediction:Prodigal:2.6,similar to AA sequence:UniProtKB:P27675;locus_tag=IDEIKHJE_01285;product=Glutamine transport ATP-binding protein GlnQ
546273.3.peg.308	1.79376	0.513513	3.49312	0.000477419	28	57	24	7	1	Up	0.329412	0.774194	Veillonella_dispar_61763	0.0163443	NZ_GG667604	1359614	1360051	+	CDS	FIGFAM:FIG00635064	NA
546273.3.peg.309	1.6673	0.510274	3.26747	0.00108513	25	60	22	9	1	Up	0.294118	0.709677	Veillonella_dispar_61763	0.0245845	NZ_GG667604	1360098	1360793	-	CDS	FIGFAM:FIG01197731	ID=IDEIKHJE_01289;inference=ab initio prediction:Prodigal:2.6;locus_tag=IDEIKHJE_01289;product=hypothetical protein
546273.3.peg.310	2.38047	0.587414	4.05246	5.06821e-05	30	55	27	4	1	Up	0.352941	0.870968	Veillonella_dispar_61763	0.00386865	NZ_GG667604	1360793	1362883	-	CDS	FIGFAM:FIG00059211	NA
546273.3.peg.313	1.62846	0.504875	3.22548	0.00125762	32	53	23	8	1	Up	0.376471	0.741935	Veillonella_dispar_61763	0.0263056	NZ_GG667604	1364659	1365600	-	CDS	FIGFAM:FIG01016270	ID=IDEIKHJE_01293;eC_number=5.4.99.25;Name=truB;gene=truB;inference=ab initio prediction:Prodigal:2.6,similar to AA sequence:UniProtKB:P65855;locus_tag=IDEIKHJE_01293;product=tRNA pseudouridine synthase B
546273.3.peg.321	-1.66569	0.510051	-3.26574	0.00109178	75	10	17	14	1	Down	0.882353	0.548387	Veillonella_dispar_61763	0.0245845	NZ_GG667604	1371806	1372501	-	CDS	FIGFAM:FIG01197235	ID=IDEIKHJE_01301;inference=ab initio prediction:Prodigal:2.6;locus_tag=IDEIKHJE_01301;product=hypothetical protein
546273.3.peg.322	-2.20372	0.541704	-4.06812	4.73935e-05	74	11	14	17	1	Down	0.870588	0.451613	Veillonella_dispar_61763	0.00378584	NZ_GG667604	1372485	1372919	-	CDS	FIGFAM:FIG00002289	NA
546273.3.peg.336	1.81088	0.608169	2.9776	0.00290514	46	39	28	3	1	Up	0.541176	0.903226	Veillonella_dispar_61763	0.040527	NZ_GG667604	1388470	1388847	-	CDS	FIGFAM:FIG01196951	ID=IDEIKHJE_01316;inference=ab initio prediction:Prodigal:2.6;locus_tag=IDEIKHJE_01316;product=hypothetical protein
546273.3.peg.339	3.16606	0.701434	4.5137	6.37062e-06	26	59	29	2	1	Up	0.305882	0.935484	Veillonella_dispar_61763	0.00123287	NZ_GG667604	1391348	1392388	-	CDS	GO:0008152,0016740;KEGG:0008152,0016740;FIGFAM:FIG00013366;EC:0008152,0016740	ID=IDEIKHJE_01319;eC_number=2.-.-.-;Name=rfaQ;db_xref=COG:COG0859;gene=rfaQ;inference=ab initio prediction:Prodigal:2.6,similar to AA sequence:UniProtKB:Q9R9D5;locus_tag=IDEIKHJE_01319;product=Lipopolysaccharide core heptosyltransferase RfaQ
546273.3.peg.340	2.19347	0.581334	3.77317	0.000161185	35	50	27	4	1	Up	0.411765	0.870968	Veillonella_dispar_61763	0.00865243	NZ_GG667604	1392388	1393407	-	CDS	GO:0008152,0016740;KEGG:0008152,0016740;FIGFAM:FIG00133231;EC:0008152,0016740	ID=IDEIKHJE_01320;inference=ab initio prediction:Prodigal:2.6;locus_tag=IDEIKHJE_01320;product=hypothetical protein
546273.3.peg.345	1.97243	0.575379	3.42805	0.000607931	40	45	27	4	1	Up	0.470588	0.870968	Veillonella_dispar_61763	0.0182108	NZ_GG667604	1397103	1397759	-	CDS	GO:0004237;KEGG:0004237;FIGFAM:FIG00030415;EC:0004237	NA
546273.3.peg.348	2.23536	0.65001	3.43896	0.000583958	45	40	28	3	1	Up	0.529412	0.903226	Veillonella_dispar_61763	0.0176503	NZ_GG667604	1402463	1403809	-	CDS	FIGFAM:FIG01197525	ID=IDEIKHJE_01328;eC_number=3.4.11.-;Name=apeB;db_xref=COG:COG1362;gene=apeB;inference=ab initio prediction:Prodigal:2.6,similar to AA sequence:UniProtKB:Q9HYZ3;locus_tag=IDEIKHJE_01328;product=putative M18 family aminopeptidase 2
546273.3.peg.361	1.86976	0.621481	3.00855	0.00262495	47	38	28	3	1	Up	0.552941	0.903226	Veillonella_dispar_61763	0.0383734	NZ_GG667604	1415861	1416883	-	CDS	FIGFAM:FIG00555909	ID=IDEIKHJE_01341;inference=ab initio prediction:Prodigal:2.6;locus_tag=IDEIKHJE_01341;product=hypothetical protein
546273.3.peg.417	1.92145	0.493821	3.89098	9.98393e-05	15	70	20	11	1	Up	0.176471	0.645161	Veillonella_dispar_61763	0.00650409	NZ_GG667604	1478400	1479143	-	CDS	FIGFAM:FIG01197325	ID=IDEIKHJE_01400;inference=ab initio prediction:Prodigal:2.6;locus_tag=IDEIKHJE_01400;product=hypothetical protein
546273.3.peg.427	-1.60858	0.505562	-3.18177	0.0014638	75	10	17	14	1	Down	0.882353	0.548387	Veillonella_dispar_61763	0.0283057	NZ_GG667604	1489400	1490278	-	CDS	GO:0004347;KEGG:0004347;FIGFAM:FIG00000245;EC:0004347	ID=IDEIKHJE_01410;eC_number=5.3.1.9;Name=pgi_1;db_xref=COG:COG0166;gene=pgi_1;inference=ab initio prediction:Prodigal:2.6,similar to AA sequence:UniProtKB:Q9X1A5;locus_tag=IDEIKHJE_01410;product=Glucose-6-phosphate isomerase
546273.3.peg.429	-1.64888	0.47839	-3.44673	0.000567421	68	17	12	19	1	Down	0.8	0.387097	Veillonella_dispar_61763	0.0174328	NZ_GG667604	1490920	1491141	-	CDS	FIGFAM:FIG01197054	NA
546273.3.peg.432	2.70529	0.692961	3.90395	9.4634e-05	34	51	29	2	1	Up	0.4	0.935484	Veillonella_dispar_61763	0.00628707	NZ_GG667604	1492900	1493391	-	CDS	FIGFAM:FIG00003050	ID=IDEIKHJE_01415;eC_number=4.2.-.-;Name=ybaK;db_xref=COG:COG2606;gene=ybaK;inference=ab initio prediction:Prodigal:2.6,similar to AA sequence:UniProtKB:P0AAR3;locus_tag=IDEIKHJE_01415;product=Cys-tRNA(Pro)/Cys-tRNA(Cys) deacylase YbaK
546273.3.peg.433	2.67556	0.846017	3.16254	0.00156402	49	36	30	1	1	Up	0.576471	0.967742	Veillonella_dispar_61763	0.0290708	NZ_GG667604	1493472	1494470	-	CDS	FIGFAM:FIG01197558	ID=IDEIKHJE_01416;inference=ab initio prediction:Prodigal:2.6;locus_tag=IDEIKHJE_01416;product=hypothetical protein
546273.3.peg.434	2.1502	0.535375	4.01625	5.91325e-05	26	59	26	5	1	Up	0.305882	0.83871	Veillonella_dispar_61763	0.00436021	NZ_GG667604	1494498	1495793	-	CDS	GO:0004467;KEGG:0004467;FIGFAM:FIG00018699;EC:0004467	ID=IDEIKHJE_01417;eC_number=6.2.1.26;Name=menE_1;gene=menE_1;inference=ab initio prediction:Prodigal:2.6,protein motif:HAMAP:MF_00731;locus_tag=IDEIKHJE_01417;product=2-succinylbenzoate--CoA ligase
546273.3.peg.435	2.04864	0.536402	3.81922	0.000133876	29	56	26	5	1	Up	0.341176	0.83871	Veillonella_dispar_61763	0.0078114	NZ_GG667604	1495795	1496901	-	CDS	GO:0003985,0003988;KEGG:0003985,0003988;FIGFAM:FIG00000004;EC:0003985,0003988	ID=IDEIKHJE_01418;eC_number=2.3.1.174;Name=paaJ;db_xref=COG:COG0183;gene=paaJ;inference=ab initio prediction:Prodigal:2.6,similar to AA sequence:UniProtKB:P0C7L2;locus_tag=IDEIKHJE_01418;product=3-oxoadipyl-CoA/3-oxo-5%2C6-dehydrosuberyl-CoA thiolase
546273.3.peg.436	2.82145	0.851149	3.31487	0.000916847	44	41	30	1	1	Up	0.517647	0.967742	Veillonella_dispar_61763	0.0228701	NZ_GG667604	1496968	1497480	-	CDS	FIGFAM:FIG00012067	ID=IDEIKHJE_01419;Name=bioY_1;db_xref=COG:COG1268;gene=bioY_1;inference=ab initio prediction:Prodigal:2.6,similar to AA sequence:UniProtKB:Q9WZQ6;locus_tag=IDEIKHJE_01419;product=Biotin transporter BioY
546273.3.peg.437	1.96283	0.567203	3.46053	0.000539106	35	50	27	4	1	Up	0.411765	0.870968	Veillonella_dispar_61763	0.0172257	NZ_GG667604	1497489	1498055	-	CDS	FIGFAM:FIG01197086	ID=IDEIKHJE_01420;inference=ab initio prediction:Prodigal:2.6;locus_tag=IDEIKHJE_01420;product=hypothetical protein
546273.3.peg.454	-2.00973	0.692741	-2.90112	0.00371831	82	3	24	7	1	Down	0.964706	0.774194	Veillonella_dispar_61763	0.045446	NZ_GG667604	1513920	1514126	-	CDS	FIGFAM:FIG01437853	ID=IDEIKHJE_01436;inference=ab initio prediction:Prodigal:2.6;locus_tag=IDEIKHJE_01436;product=hypothetical protein
546273.3.peg.465	1.92075	0.651478	2.9483	0.00319524	53	32	28	3	1	Up	0.623529	0.903226	Veillonella_dispar_61763	0.0418752	NZ_GG667604	1528880	1529818	+	CDS	FIGFAM:FIG00002199	ID=IDEIKHJE_01447;Name=msrAB;db_xref=COG:COG0225;gene=msrAB;inference=ab initio prediction:Prodigal:2.6,similar to AA sequence:UniProtKB:P45213;locus_tag=IDEIKHJE_01447;product=Peptide methionine sulfoxide reductase MsrA/MsrB
546273.3.peg.468	2.59589	0.637939	4.06918	4.7179e-05	31	54	28	3	1	Up	0.364706	0.903226	Veillonella_dispar_61763	0.00378584	NZ_GG667604	1533450	1535015	-	CDS	GO:0004309;KEGG:0004309;FIGFAM:FIG00066575;EC:0004309	ID=IDEIKHJE_01450;eC_number=3.6.1.40;Name=gppA_1;gene=gppA_1;inference=ab initio prediction:Prodigal:2.6,protein motif:HAMAP:MF_01550;locus_tag=IDEIKHJE_01450;product=Guanosine-5'-triphosphate%2C3'-diphosphate pyrophosphatase
546273.3.peg.470	2.54115	0.707153	3.59349	0.000326278	40	45	29	2	1	Up	0.470588	0.935484	Veillonella_dispar_61763	0.0128784	NZ_GG667604	1536757	1537527	-	CDS	FIGFAM:FIG00000184	ID=IDEIKHJE_01452;eC_number=3.1.1.96;Name=dtd3;gene=dtd3;inference=ab initio prediction:Prodigal:2.6,similar to AA sequence:UniProtKB:P73335;locus_tag=IDEIKHJE_01452;product=D-aminoacyl-tRNA deacylase
546273.3.peg.476	2.21598	0.581418	3.81134	0.000138215	33	52	27	4	1	Up	0.388235	0.870968	Veillonella_dispar_61763	0.00781451	NZ_GG667604	1543026	1543712	-	CDS	GO:0004798;KEGG:0004798;FIGFAM:FIG00000175;EC:0004798	ID=IDEIKHJE_01458;eC_number=2.7.4.9;Name=tmk;db_xref=COG:COG0125;gene=tmk;inference=ab initio prediction:Prodigal:2.6,similar to AA sequence:UniProtKB:P9WKE1;locus_tag=IDEIKHJE_01458;product=Thymidylate kinase
546273.3.peg.481	2.41554	0.592509	4.07679	4.5661e-05	30	55	27	4	1	Up	0.352941	0.870968	Veillonella_dispar_61763	0.00373641	NZ_GG667604	1548425	1549243	-	CDS	GO:0003999;KEGG:0003999;FIGFAM:FIG00000277;EC:0003999	ID=IDEIKHJE_01463;Name=purR;db_xref=COG:COG0503;gene=purR;inference=ab initio prediction:Prodigal:2.6,similar to AA sequence:UniProtKB:P37551;locus_tag=IDEIKHJE_01463;product=Pur operon repressor
546273.3.peg.483	1.68832	0.570418	2.9598	0.00307841	42	43	27	4	1	Up	0.494118	0.870968	Veillonella_dispar_61763	0.0414258	NZ_GG667604	1550332	1551504	-	CDS	FIGFAM:FIG00000831	ID=IDEIKHJE_01465;Name=nhaA_1;db_xref=COG:COG3004;gene=nhaA_1;inference=ab initio prediction:Prodigal:2.6,similar to AA sequence:UniProtKB:Q56725;locus_tag=IDEIKHJE_01465;product=Na(+)/H(+) antiporter NhaA
546273.3.peg.485	2.53067	0.578411	4.37521	1.21315e-05	24	61	26	5	1	Up	0.282353	0.83871	Veillonella_dispar_61763	0.00162804	NZ_GG667604	1552880	1554205	-	CDS	FIGFAM:FIG01196901	ID=IDEIKHJE_01467;inference=ab initio prediction:Prodigal:2.6;locus_tag=IDEIKHJE_01467;product=hypothetical protein
546273.3.peg.486	3.53557	0.697092	5.07188	3.93897e-07	5	80	21	10	1	Up	0.0588235	0.677419	Veillonella_dispar_61763	0.000399323	NZ_GG667604	1554522	1554731	+	CDS	FIGFAM:FIG01304698	ID=IDEIKHJE_01469;Name=mopII;gene=mopII;inference=ab initio prediction:Prodigal:2.6,similar to AA sequence:UniProtKB:P08854;locus_tag=IDEIKHJE_01469;product=Molybdenum-pterin-binding protein 2
546273.3.peg.590	2.32697	0.516447	4.50573	6.61452e-06	16	69	23	8	1	Up	0.188235	0.741935	Veillonella_dispar_61763	0.00123287	NZ_GG667604	156942	158198	+	CDS	FIGFAM:FIG01196964	ID=IDEIKHJE_00112;inference=ab initio prediction:Prodigal:2.6;locus_tag=IDEIKHJE_00112;product=hypothetical protein
546273.3.peg.591	2.59731	0.536366	4.84242	1.28265e-06	12	73	23	8	1	Up	0.141176	0.741935	Veillonella_dispar_61763	0.000848874	NZ_GG667604	158256	158831	+	CDS	FIGFAM:FIG01197344	ID=IDEIKHJE_00113;inference=ab initio prediction:Prodigal:2.6;locus_tag=IDEIKHJE_00113;product=hypothetical protein
546273.3.peg.592	2.46229	0.539609	4.5631	5.04032e-06	20	65	25	6	1	Up	0.235294	0.806452	Veillonella_dispar_61763	0.00116622	NZ_GG667604	159014	159550	+	CDS	FIGFAM:FIG01196993	ID=IDEIKHJE_00114;inference=ab initio prediction:Prodigal:2.6;locus_tag=IDEIKHJE_00114;product=hypothetical protein
546273.3.peg.595	2.19252	0.524735	4.17834	2.9365e-05	24	61	25	6	1	Up	0.282353	0.806452	Veillonella_dispar_61763	0.00269619	NZ_GG667604	162504	163040	+	CDS	FIGFAM:FIG01196993	ID=IDEIKHJE_00117;inference=ab initio prediction:Prodigal:2.6;locus_tag=IDEIKHJE_00117;product=hypothetical protein
546273.3.peg.600	1.89949	0.584845	3.24786	0.00116276	41	44	27	4	1	Up	0.482353	0.870968	Veillonella_dispar_61763	0.0254054	NZ_GG667604	166351	166671	+	CDS	FIGFAM:FIG00672715	ID=IDEIKHJE_00122;Name=ybaQ;db_xref=COG:COG3093;gene=ybaQ;inference=ab initio prediction:Prodigal:2.6,similar to AA sequence:UniProtKB:P0A9T6;locus_tag=IDEIKHJE_00122;product=putative HTH-type transcriptional regulator YbaQ
546273.3.peg.604	2.47512	0.541537	4.57054	4.86468e-06	19	66	24	7	1	Up	0.223529	0.774194	Veillonella_dispar_61763	0.00116579	NZ_GG667604	169889	170020	+	CDS	GO:0004008;KEGG:0004008;FIGFAM:FIG00658111;EC:0004008	ID=IDEIKHJE_00126;eC_number=3.6.3.5;Name=ziaA_1;gene=ziaA_1;inference=ab initio prediction:Prodigal:2.6,similar to AA sequence:UniProtKB:Q59998;locus_tag=IDEIKHJE_00126;product=Zinc-transporting ATPase
546273.3.peg.611	2.95508	0.882349	3.3491	0.000810735	49	36	30	1	1	Up	0.576471	0.967742	Veillonella_dispar_61763	0.0214192	NZ_GG667604	174754	175902	+	CDS	GO:0004563;KEGG:0004563;FIGFAM:FIG00001088;EC:0004563	ID=IDEIKHJE_00133;eC_number=3.2.1.52;inference=ab initio prediction:Prodigal:2.6,similar to AA sequence:UniProtKB:P48823;locus_tag=IDEIKHJE_00133;product=Beta-hexosaminidase A
546273.3.peg.613	1.82465	0.637901	2.8604	0.00423107	53	32	28	3	1	Up	0.623529	0.903226	Veillonella_dispar_61763	0.0495471	NZ_GG667604	177657	179201	+	CDS	FIGFAM:FIG01197329	ID=IDEIKHJE_00135;Name=clcA_1;db_xref=COG:COG0038;gene=clcA_1;inference=ab initio prediction:Prodigal:2.6,similar to AA sequence:UniProtKB:Q8ZRP8;locus_tag=IDEIKHJE_00135;product=H(+)/Cl(-) exchange transporter ClcA
546273.3.peg.618	2.69788	0.624454	4.32038	1.55761e-05	28	57	28	3	1	Up	0.329412	0.903226	Veillonella_dispar_61763	0.00190468	NZ_GG667604	184979	185155	-	CDS	NA	ID=IDEIKHJE_00141;inference=ab initio prediction:Prodigal:2.6;locus_tag=IDEIKHJE_00141;product=hypothetical protein
546273.3.peg.620	2.99493	0.858103	3.49017	0.000482708	43	42	30	1	1	Up	0.505882	0.967742	Veillonella_dispar_61763	0.0163584	NZ_GG667604	186544	187434	-	CDS	FIGFAM:FIG01227909	ID=IDEIKHJE_00143;Name=rarD;db_xref=COG:COG2962;gene=rarD;inference=ab initio prediction:Prodigal:2.6,similar to AA sequence:UniProtKB:P27844;locus_tag=IDEIKHJE_00143;product=Protein RarD
546273.3.peg.625	2.54888	0.692931	3.6784	0.000234697	38	47	29	2	1	Up	0.447059	0.935484	Veillonella_dispar_61763	0.0107131	NZ_GG667604	195006	195263	+	CDS	FIGFAM:FIG01197264	ID=IDEIKHJE_00148;inference=ab initio prediction:Prodigal:2.6;locus_tag=IDEIKHJE_00148;product=hypothetical protein
546273.3.peg.626	2.11601	0.686492	3.08235	0.00205374	49	36	29	2	1	Up	0.576471	0.935484	Veillonella_dispar_61763	0.0343655	NZ_GG667604	195465	196070	+	CDS	GO:0006810,0008565,0016020;KEGG:0006810,0008565,0016020;FIGFAM:FIG00002161;EC:0006810,0008565,0016020	ID=IDEIKHJE_00149;inference=ab initio prediction:Prodigal:2.6;locus_tag=IDEIKHJE_00149;product=hypothetical protein
546273.3.peg.627	1.8345	0.574759	3.19177	0.00141402	41	44	27	4	1	Up	0.482353	0.870968	Veillonella_dispar_61763	0.027592	NZ_GG667604	196067	196471	+	CDS	GO:0005215,0006810,0016020;KEGG:0005215,0006810,0016020;FIGFAM:FIG00017761;EC:0005215,0006810,0016020	ID=IDEIKHJE_00150;inference=ab initio prediction:Prodigal:2.6;locus_tag=IDEIKHJE_00150;product=hypothetical protein
546273.3.peg.628	2.62189	0.586401	4.47114	7.7802e-06	25	60	27	4	1	Up	0.294118	0.870968	Veillonella_dispar_61763	0.00137052	NZ_GG667604	196545	197309	+	CDS	FIGFAM:FIG01196891	NA
546273.3.peg.631	1.88249	0.490278	3.83964	0.000123215	21	64	23	8	1	Up	0.247059	0.741935	Veillonella_dispar_61763	0.0073819	NZ_GG667604	199913	200779	+	CDS	FIGFAM:FIG01196978	NA
546273.3.peg.634	2.27261	0.702003	3.23732	0.00120658	45	40	29	2	1	Up	0.529412	0.935484	Veillonella_dispar_61763	0.0256208	NZ_GG667604	203083	204564	+	CDS	GO:0003887;KEGG:0003887;FIGFAM:FIG00023943;EC:0003887	ID=IDEIKHJE_00157;eC_number=2.7.7.7;Name=dinB_1;gene=dinB_1;inference=ab initio prediction:Prodigal:2.6,protein motif:HAMAP:MF_01113;locus_tag=IDEIKHJE_00157;product=DNA polymerase IV
546273.3.peg.635	2.56161	0.60443	4.23806	2.25458e-05	27	58	25	6	1	Up	0.317647	0.806452	Veillonella_dispar_61763	0.00232742	NZ_GG667604	204674	204958	+	CDS	FIGFAM:FIG01197458	ID=IDEIKHJE_00158;inference=ab initio prediction:Prodigal:2.6;locus_tag=IDEIKHJE_00158;product=hypothetical protein
546273.3.peg.645	1.82768	0.504305	3.62415	0.000289911	25	60	23	8	1	Up	0.294118	0.741935	Veillonella_dispar_61763	0.0121581	NZ_GG667604	220531	220944	+	CDS	FIGFAM:FIG01197303	NA
546273.3.peg.646	2.5975	0.715819	3.62871	0.000284836	42	43	29	2	1	Up	0.494118	0.935484	Veillonella_dispar_61763	0.0120204	NZ_GG667604	221127	221693	+	CDS	FIGFAM:FIG01196837	ID=IDEIKHJE_00171;inference=ab initio prediction:Prodigal:2.6;locus_tag=IDEIKHJE_00171;product=hypothetical protein
546273.3.peg.647	1.54804	0.493471	3.13705	0.00170657	27	58	21	10	1	Up	0.317647	0.677419	Veillonella_dispar_61763	0.0308654	NZ_GG667604	221720	222526	+	CDS	FIGFAM:FIG01196961	ID=IDEIKHJE_00172;inference=ab initio prediction:Prodigal:2.6;locus_tag=IDEIKHJE_00172;product=hypothetical protein
546273.3.peg.648	2.15482	0.589072	3.65799	0.000254197	36	49	27	4	1	Up	0.423529	0.870968	Veillonella_dispar_61763	0.0112134	NZ_GG667604	222516	223175	+	CDS	FIGFAM:FIG01197002	NA
546273.3.peg.649	2.11815	0.576786	3.67234	0.000240344	35	50	26	5	1	Up	0.411765	0.83871	Veillonella_dispar_61763	0.0108235	NZ_GG667604	223177	223719	+	CDS	FIGFAM:FIG01197667	ID=IDEIKHJE_00174;inference=ab initio prediction:Prodigal:2.6;locus_tag=IDEIKHJE_00174;product=hypothetical protein
546273.3.peg.651	1.76706	0.487802	3.62249	0.000291777	12	73	17	14	1	Up	0.141176	0.548387	Veillonella_dispar_61763	0.0121604	NZ_GG667604	224336	224611	+	CDS	FIGFAM:FIG00638284	ID=IDEIKHJE_00176;inference=ab initio prediction:Prodigal:2.6;locus_tag=IDEIKHJE_00176;product=hypothetical protein
546273.3.peg.652	1.9834	0.52867	3.75167	0.000175659	29	56	25	6	1	Up	0.341176	0.806452	Veillonella_dispar_61763	0.00892936	NZ_GG667604	225158	225451	+	CDS	FIGFAM:FIG01196984	ID=IDEIKHJE_00177;inference=ab initio prediction:Prodigal:2.6,similar to AA sequence:UniProtKB:P9WLF7;locus_tag=IDEIKHJE_00177;product=putative protein
546273.3.peg.655	2.95446	0.636053	4.645	3.40082e-06	24	61	28	3	1	Up	0.282353	0.903226	Veillonella_dispar_61763	0.000992154	NZ_GG667604	227072	227467	+	CDS	FIGFAM:FIG01197544	ID=IDEIKHJE_00180;inference=ab initio prediction:Prodigal:2.6;locus_tag=IDEIKHJE_00180;product=hypothetical protein
546273.3.peg.656	2.37649	0.546903	4.34536	1.39047e-05	24	61	26	5	1	Up	0.282353	0.83871	Veillonella_dispar_61763	0.00182943	NZ_GG667604	227478	227996	+	CDS	FIGFAM:FIG01350066	ID=IDEIKHJE_00181;Name=ypjQ;db_xref=COG:COG1267;gene=ypjQ;inference=ab initio prediction:Prodigal:2.6,similar to AA sequence:UniProtKB:P54173;locus_tag=IDEIKHJE_00181;product=putative protein YpjQ
546273.3.peg.662	3.70322	0.658508	5.62366	1.86956e-08	10	75	27	4	1	Up	0.117647	0.870968	Veillonella_dispar_61763	0.000125448	NZ_GG667604	234953	235630	-	CDS	FIGFAM:FIG01197406	ID=IDEIKHJE_00189;inference=ab initio prediction:Prodigal:2.6;locus_tag=IDEIKHJE_00189;product=hypothetical protein
546273.3.peg.663	2.15002	0.603865	3.56043	0.000370247	5	80	12	19	1	Up	0.0588235	0.387097	Veillonella_dispar_61763	0.0136828	NZ_GG667604	236014	237228	+	CDS	FIGFAM:FIG01006075	NA
546273.3.peg.665	2.87047	0.633987	4.52764	5.9646e-06	25	60	28	3	1	Up	0.294118	0.903226	Veillonella_dispar_61763	0.0012128	NZ_GG667604	238490	239284	+	CDS	FIGFAM:FIG01197550	ID=IDEIKHJE_00192;inference=ab initio prediction:Prodigal:2.6;locus_tag=IDEIKHJE_00192;product=hypothetical protein
546273.3.peg.666	3.27765	0.647601	5.06122	4.16582e-07	18	67	28	3	1	Up	0.211765	0.903226	Veillonella_dispar_61763	0.000399323	NZ_GG667604	239317	239859	+	CDS	GO:0004602;KEGG:0004602;FIGFAM:FIG00021745;EC:0004602	ID=IDEIKHJE_00193;eC_number=1.11.1.22;Name=gpx1;gene=gpx1;inference=ab initio prediction:Prodigal:2.6,similar to AA sequence:UniProtKB:P74250;locus_tag=IDEIKHJE_00193;product=Hydroperoxy fatty acid reductase gpx1
546273.3.peg.667	2.23311	0.627312	3.55981	0.000371129	37	48	28	3	1	Up	0.435294	0.903226	Veillonella_dispar_61763	0.0136828	NZ_GG667604	240121	240456	+	CDS	FIGFAM:FIG00906075	ID=IDEIKHJE_00194;Name=yybR;db_xref=COG:COG1733;gene=yybR;inference=ab initio prediction:Prodigal:2.6,similar to AA sequence:UniProtKB:P37486;locus_tag=IDEIKHJE_00194;product=putative HTH-type transcriptional regulator YybR
546273.3.peg.668	2.83437	0.64039	4.42601	9.59922e-06	27	58	28	3	1	Up	0.317647	0.903226	Veillonella_dispar_61763	0.0014625	NZ_GG667604	240611	241312	+	CDS	FIGFAM:FIG01197350	ID=IDEIKHJE_00195;inference=ab initio prediction:Prodigal:2.6;locus_tag=IDEIKHJE_00195;product=hypothetical protein
546273.3.peg.669	2.91345	0.697751	4.17549	2.97344e-05	31	54	29	2	1	Up	0.364706	0.935484	Veillonella_dispar_61763	0.00269619	NZ_GG667604	241570	242703	+	CDS	FIGFAM:FIG01197227	NA
546273.3.peg.681	1.83944	0.573065	3.20983	0.00132814	39	46	27	4	1	Up	0.458824	0.870968	Veillonella_dispar_61763	0.0265232	NZ_GG667604	255552	256505	+	CDS	FIGFAM:FIG01197299	ID=IDEIKHJE_00208;Name=ssuA;db_xref=COG:COG0715;gene=ssuA;inference=ab initio prediction:Prodigal:2.6,similar to AA sequence:UniProtKB:P40400;locus_tag=IDEIKHJE_00208;product=Putative aliphatic sulfonates-binding protein
546273.3.peg.685	1.42708	0.496717	2.87303	0.00406561	34	51	24	7	1	Up	0.4	0.774194	Veillonella_dispar_61763	0.0481983	NZ_GG667604	259522	260601	+	CDS	FIGFAM:FIG00773824	ID=IDEIKHJE_00212;inference=ab initio prediction:Prodigal:2.6;locus_tag=IDEIKHJE_00212;product=hypothetical protein
546273.3.peg.687	-1.75306	0.53052	-3.30442	0.000951723	73	12	17	14	1	Down	0.858824	0.548387	Veillonella_dispar_61763	0.0233922	NZ_GG667604	263324	264280	+	CDS	FIGFAM:FIG00003573	ID=IDEIKHJE_00214;inference=ab initio prediction:Prodigal:2.6;locus_tag=IDEIKHJE_00214;product=hypothetical protein
546273.3.peg.697	2.16011	0.635355	3.39985	0.000674238	43	42	28	3	1	Up	0.505882	0.903226	Veillonella_dispar_61763	0.0192726	NZ_GG667604	277039	278184	+	CDS	FIGFAM:FIG00453115	NA
546273.3.peg.698	2.57956	0.588719	4.38164	1.17789e-05	26	59	27	4	1	Up	0.305882	0.870968	Veillonella_dispar_61763	0.00161298	NZ_GG667604	278323	278829	-	CDS	NA	NA
546273.3.peg.699	1.70617	0.570007	2.99325	0.00276024	44	41	27	4	1	Up	0.517647	0.870968	Veillonella_dispar_61763	0.0395752	NZ_GG667604	279264	279812	+	CDS	FIGFAM:FIG01197532	ID=IDEIKHJE_00227;inference=ab initio prediction:Prodigal:2.6;locus_tag=IDEIKHJE_00227;product=hypothetical protein
546273.3.peg.701	2.6885	0.723914	3.71383	0.000204144	40	45	29	2	1	Up	0.470588	0.935484	Veillonella_dispar_61763	0.0099986	NZ_GG667604	281368	284844	+	CDS	FIGFAM:FIG00052730	ID=IDEIKHJE_00229;eC_number=3.1.-.-;Name=addB;db_xref=COG:COG3857;gene=addB;inference=ab initio prediction:Prodigal:2.6,similar to AA sequence:UniProtKB:P23477;locus_tag=IDEIKHJE_00229;product=ATP-dependent helicase/deoxyribonuclease subunit B
546273.3.peg.702	2.65477	0.615673	4.31198	1.61799e-05	26	59	28	3	1	Up	0.305882	0.903226	Veillonella_dispar_61763	0.00190468	NZ_GG667604	284834	288634	+	CDS	FIGFAM:FIG00001547	ID=IDEIKHJE_00230;eC_number=3.1.-.-;Name=addA;db_xref=COG:COG1074;gene=addA;inference=ab initio prediction:Prodigal:2.6,similar to AA sequence:UniProtKB:P23478;locus_tag=IDEIKHJE_00230;product=ATP-dependent helicase/nuclease subunit A
546273.3.peg.703	3.1906	0.845441	3.77389	0.000160724	36	49	30	1	1	Up	0.423529	0.967742	Veillonella_dispar_61763	0.00865243	NZ_GG667604	288751	289692	-	CDS	GO:0004143,0007205;KEGG:0004143,0007205;FIGFAM:FIG00001646;EC:0004143,0007205	ID=IDEIKHJE_00231;eC_number=2.7.1.-;db_xref=COG:COG1597;inference=ab initio prediction:Prodigal:2.6,similar to AA sequence:UniProtKB:Q97QZ6;locus_tag=IDEIKHJE_00231;product=Putative lipid kinase
546273.3.peg.708	1.96157	0.54324	3.61087	0.000305167	33	52	26	5	1	Up	0.388235	0.83871	Veillonella_dispar_61763	0.0124884	NZ_GG667604	293200	294012	-	CDS	FIGFAM:FIG00496975	ID=IDEIKHJE_00237;inference=ab initio prediction:Prodigal:2.6;locus_tag=IDEIKHJE_00237;product=hypothetical protein
546273.3.peg.492	-1.47293	0.475045	-3.10061	0.00193121	67	18	14	17	1	Down	0.788235	0.451613	Veillonella_dispar_61763	0.0333122	NZ_GG667604	29551	30999	+	CDS	FIGFAM:FIG00515945	NA
546273.3.peg.711	3.16595	0.862597	3.67025	0.000242312	40	45	30	1	1	Up	0.470588	0.967742	Veillonella_dispar_61763	0.0108394	NZ_GG667604	295538	296635	+	CDS	GO:0003677,0005622,0006284;KEGG:0003677,0005622,0006284;FIGFAM:FIG00000395;EC:0003677,0005622,0006284	ID=IDEIKHJE_00240;eC_number=3.2.2.-;Name=mutY;gene=mutY;inference=ab initio prediction:Prodigal:2.6,similar to AA sequence:UniProtKB:P83847;locus_tag=IDEIKHJE_00240;product=Adenine DNA glycosylase
546273.3.peg.726	3.0061	0.59321	5.06751	4.03053e-07	5	80	20	11	1	Up	0.0588235	0.645161	Veillonella_dispar_61763	0.000399323	NZ_GG667604	319210	319923	+	CDS	FIGFAM:FIG00431779	ID=IDEIKHJE_00258;Name=ygaZ;db_xref=COG:COG1296;gene=ygaZ;inference=ab initio prediction:Prodigal:2.6,similar to AA sequence:UniProtKB:P76630;locus_tag=IDEIKHJE_00258;product=Inner membrane protein YgaZ
546273.3.peg.727	2.88693	0.616992	4.67904	2.88217e-06	6	79	19	12	1	Up	0.0705882	0.612903	Veillonella_dispar_61763	0.000935614	NZ_GG667604	319916	320254	+	CDS	FIGFAM:FIG01317936	ID=IDEIKHJE_00259;inference=ab initio prediction:Prodigal:2.6;locus_tag=IDEIKHJE_00259;product=hypothetical protein
546273.3.peg.728	2.72934	0.594226	4.5931	4.36702e-06	23	62	27	4	1	Up	0.270588	0.870968	Veillonella_dispar_61763	0.00108529	NZ_GG667604	320319	321170	-	CDS	FIGFAM:FIG01239241	ID=IDEIKHJE_00260;eC_number=1.-.-.-;db_xref=COG:COG0656;inference=ab initio prediction:Prodigal:2.6,similar to AA sequence:UniProtKB:A0QV10;locus_tag=IDEIKHJE_00260;product=putative oxidoreductase/MSMEI_2347
546273.3.peg.739	2.26367	0.554585	4.08174	4.47006e-05	29	56	26	5	1	Up	0.341176	0.83871	Veillonella_dispar_61763	0.00370298	NZ_GG667604	337800	338804	+	CDS	FIGFAM:FIG00133445	ID=IDEIKHJE_00271;eC_number=5.4.99.23;Name=rluD_2;db_xref=COG:COG0564;gene=rluD_2;inference=ab initio prediction:Prodigal:2.6,similar to AA sequence:UniProtKB:P33643;locus_tag=IDEIKHJE_00271;product=Ribosomal large subunit pseudouridine synthase D
546273.3.peg.740	2.09477	0.707289	2.96169	0.00305957	52	33	29	2	1	Up	0.611765	0.935484	Veillonella_dispar_61763	0.0414258	NZ_GG667604	339043	340167	+	CDS	GO:0006812,0008324,0016020;KEGG:0006812,0008324,0016020;FIGFAM:FIG00000207;EC:0006812,0008324,0016020	ID=IDEIKHJE_00272;Name=fieF;gene=fieF;inference=ab initio prediction:Prodigal:2.6,protein motif:HAMAP:MF_01425;locus_tag=IDEIKHJE_00272;product=Ferrous-iron efflux pump FieF
546273.3.peg.745	2.73684	0.579756	4.72067	2.35066e-06	18	67	24	7	1	Up	0.211765	0.774194	Veillonella_dispar_61763	0.000927818	NZ_GG667604	344226	344738	+	CDS	FIGFAM:FIG01197172	ID=IDEIKHJE_00277;inference=ab initio prediction:Prodigal:2.6;locus_tag=IDEIKHJE_00277;product=hypothetical protein
546273.3.peg.746	2.17978	0.527132	4.13517	3.54685e-05	22	63	24	7	1	Up	0.258824	0.774194	Veillonella_dispar_61763	0.00309083	NZ_GG667604	344979	345644	+	CDS	FIGFAM:FIG01196912	ID=IDEIKHJE_00278;inference=ab initio prediction:Prodigal:2.6;locus_tag=IDEIKHJE_00278;product=hypothetical protein
546273.3.peg.747	1.51635	0.520988	2.91052	0.00360829	37	48	25	6	1	Up	0.435294	0.806452	Veillonella_dispar_61763	0.045171	NZ_GG667604	345750	347036	+	CDS	FIGFAM:FIG01197317	NA
546273.3.peg.750	3.20336	0.61852	5.17907	2.22997e-07	16	69	27	4	1	Up	0.188235	0.870968	Veillonella_dispar_61763	0.000399323	NZ_GG667604	349221	350453	+	CDS	FIGFAM:FIG00087875	ID=IDEIKHJE_00282;Name=tetA;gene=tetA;inference=ab initio prediction:Prodigal:2.6,similar to AA sequence:UniProtKB:P02981;locus_tag=IDEIKHJE_00282;product=Tetracycline resistance protein%2C class C
546273.3.peg.752	2.6386	0.712804	3.70172	0.000214141	3	82	11	20	1	Up	0.0352941	0.354839	Veillonella_dispar_61763	0.0102823	NZ_GG667604	351896	352501	-	CDS	FIGFAM:FIG01197116	ID=IDEIKHJE_00284;inference=ab initio prediction:Prodigal:2.6;locus_tag=IDEIKHJE_00284;product=hypothetical protein
546273.3.peg.759	2.62706	0.608823	4.31498	1.59616e-05	9	76	17	14	1	Up	0.105882	0.548387	Veillonella_dispar_61763	0.00190468	NZ_GG667604	360565	360981	+	CDS	FIGFAM:FIG00003802	ID=IDEIKHJE_00292;eC_number=2.3.1.-;inference=ab initio prediction:Prodigal:2.6,similar to AA sequence:UniProtKB:Q5HH30;locus_tag=IDEIKHJE_00292;product=Acetyltransferase
546273.3.peg.760	1.74744	0.511625	3.41547	0.000636723	19	66	19	12	1	Up	0.223529	0.612903	Veillonella_dispar_61763	0.0186807	NZ_GG667604	361064	361522	+	CDS	FIGFAM:FIG01197622	ID=IDEIKHJE_00293;inference=ab initio prediction:Prodigal:2.6;locus_tag=IDEIKHJE_00293;product=hypothetical protein
546273.3.peg.764	2.87158	0.650177	4.41661	1.00261e-05	20	65	23	8	1	Up	0.235294	0.741935	Veillonella_dispar_61763	0.0014625	NZ_GG667604	366534	367049	+	CDS	GO:0010181,0016491;KEGG:0010181,0016491;FIGFAM:FIG00010844;EC:0010181,0016491	ID=IDEIKHJE_00297;inference=ab initio prediction:Prodigal:2.6;locus_tag=IDEIKHJE_00297;product=hypothetical protein
546273.3.peg.768	1.84608	0.535111	3.4499	0.000560803	31	54	25	6	1	Up	0.364706	0.806452	Veillonella_dispar_61763	0.0174328	NZ_GG667604	371171	372490	+	CDS	FIGFAM:FIG00008055	ID=IDEIKHJE_00301;Name=gltT;gene=gltT;inference=ab initio prediction:Prodigal:2.6,similar to AA sequence:UniProtKB:P24943;locus_tag=IDEIKHJE_00301;product=Proton/sodium-glutamate symport protein
546273.3.peg.770	1.6734	0.484901	3.451	0.000558506	24	61	22	9	1	Up	0.282353	0.709677	Veillonella_dispar_61763	0.0174328	NZ_GG667604	373763	374716	+	CDS	GO:0008939;KEGG:0008939;FIGFAM:FIG00000824;EC:0008939	NA
546273.3.peg.787	1.69563	0.584314	2.90191	0.00370893	6	79	11	20	1	Up	0.0705882	0.354839	Veillonella_dispar_61763	0.0454141	NZ_GG667604	389646	389825	+	CDS	FIGFAM:FIG00638284	ID=IDEIKHJE_00320;inference=ab initio prediction:Prodigal:2.6;locus_tag=IDEIKHJE_00320;product=hypothetical protein
546273.3.peg.796	2.61643	0.697985	3.74856	0.000177856	39	46	29	2	1	Up	0.458824	0.935484	Veillonella_dispar_61763	0.00897304	NZ_GG667604	401011	402198	-	CDS	FIGFAM:FIG00452786	ID=IDEIKHJE_00330;Name=bcr_1;gene=bcr_1;inference=ab initio prediction:Prodigal:2.6,similar to AA sequence:UniProtKB:P28246;locus_tag=IDEIKHJE_00330;product=Bicyclomycin resistance protein
546273.3.peg.797	2.31431	0.540072	4.28519	1.82584e-05	17	68	22	9	1	Up	0.2	0.709677	Veillonella_dispar_61763	0.00204189	NZ_GG667604	402431	402715	+	CDS	FIGFAM:FIG01520694	ID=IDEIKHJE_00331;inference=ab initio prediction:Prodigal:2.6;locus_tag=IDEIKHJE_00331;product=hypothetical protein
546273.3.peg.800	2.29889	0.70338	3.26835	0.00108177	46	39	29	2	1	Up	0.541176	0.935484	Veillonella_dispar_61763	0.0245845	NZ_GG667604	406510	408516	+	CDS	FIGFAM:FIG00041382	ID=IDEIKHJE_00334;eC_number=1.17.1.9;Name=fdhF;db_xref=COG:COG0243;gene=fdhF;inference=ab initio prediction:Prodigal:2.6,similar to AA sequence:UniProtKB:P07658;locus_tag=IDEIKHJE_00334;product=Formate dehydrogenase H
546273.3.peg.820	1.76948	0.508463	3.48006	0.000501307	30	55	25	6	1	Up	0.352941	0.806452	Veillonella_dispar_61763	0.01662	NZ_GG667604	429936	430850	-	CDS	GO:0008662;KEGG:0008662;FIGFAM:FIG00001366;EC:0008662	ID=IDEIKHJE_00354;eC_number=2.7.1.144;Name=lacC;db_xref=COG:COG1105;gene=lacC;inference=ab initio prediction:Prodigal:2.6,similar to AA sequence:UniProtKB:Q833W9;locus_tag=IDEIKHJE_00354;product=Tagatose-6-phosphate kinase
546273.3.peg.821	1.78422	0.510018	3.49834	0.000468158	31	54	25	6	1	Up	0.364706	0.806452	Veillonella_dispar_61763	0.0161925	NZ_GG667604	430931	432031	-	CDS	FIGFAM:FIG01197515	NA
546273.3.peg.502	1.75945	0.503222	3.49636	0.000471655	14	71	16	15	1	Up	0.164706	0.516129	Veillonella_dispar_61763	0.0162298	NZ_GG667604	45370	45780	-	CDS	NA	ID=IDEIKHJE_00019;inference=ab initio prediction:Prodigal:2.6;locus_tag=IDEIKHJE_00019;product=hypothetical protein
546273.3.peg.842	-1.66875	0.541792	-3.08005	0.00206963	43	42	5	26	1	Down	0.505882	0.16129	Veillonella_dispar_61763	0.0344597	NZ_GG667604	454874	456166	+	CDS	FIGFAM:FIG00003334	ID=IDEIKHJE_00376;inference=ab initio prediction:Prodigal:2.6;locus_tag=IDEIKHJE_00376;product=hypothetical protein
546273.3.peg.866	2.0145	0.643253	3.13173	0.00173777	48	37	28	3	1	Up	0.564706	0.903226	Veillonella_dispar_61763	0.0309817	NZ_GG667604	475963	476190	+	CDS	GO:0046933,0046961;KEGG:0046933,0046961;FIGFAM:FIG00017607;EC:0046933,0046961	ID=IDEIKHJE_00401;Name=atpE;gene=atpE;inference=ab initio prediction:Prodigal:2.6,similar to AA sequence:UniProtKB:P00845;locus_tag=IDEIKHJE_00401;product=ATP synthase subunit c
546273.3.peg.867	1.88586	0.634381	2.97275	0.00295142	49	36	28	3	1	Up	0.576471	0.903226	Veillonella_dispar_61763	0.040749	NZ_GG667604	476209	476706	+	CDS	GO:0046933,0046961;KEGG:0046933,0046961;FIGFAM:FIG00000186;EC:0046933,0046961	ID=IDEIKHJE_00402;Name=atpF;db_xref=COG:COG0711;gene=atpF;inference=ab initio prediction:Prodigal:2.6,similar to AA sequence:UniProtKB:Q2RFX5;locus_tag=IDEIKHJE_00402;product=ATP synthase subunit b
546273.3.peg.868	2.46701	0.572109	4.31214	1.61683e-05	26	59	26	5	1	Up	0.305882	0.83871	Veillonella_dispar_61763	0.00190468	NZ_GG667604	476711	477262	+	CDS	GO:0046933,0046961;KEGG:0046933,0046961;FIGFAM:FIG00000262;EC:0046933,0046961	ID=IDEIKHJE_00403;Name=atpH;db_xref=COG:COG0712;gene=atpH;inference=ab initio prediction:Prodigal:2.6,similar to AA sequence:UniProtKB:Q2RFX6;locus_tag=IDEIKHJE_00403;product=ATP synthase subunit delta
546273.3.peg.878	1.84147	0.573142	3.21294	0.00131386	42	43	27	4	1	Up	0.494118	0.870968	Veillonella_dispar_61763	0.0265232	NZ_GG667604	486346	488187	+	CDS	FIGFAM:FIG01196931	ID=IDEIKHJE_00416;inference=ab initio prediction:Prodigal:2.6;locus_tag=IDEIKHJE_00416;product=hypothetical protein
546273.3.peg.901	2.54474	0.703767	3.61588	0.000299332	39	46	29	2	1	Up	0.458824	0.935484	Veillonella_dispar_61763	0.0123982	NZ_GG667604	509296	510912	-	CDS	FIGFAM:FIG01197153	ID=IDEIKHJE_00444;eC_number=2.4.2.43;Name=arnT_2;gene=arnT_2;inference=ab initio prediction:Prodigal:2.6,protein motif:HAMAP:MF_01165;locus_tag=IDEIKHJE_00444;product=Undecaprenyl phosphate-alpha-4-amino-4-deoxy-L-arabinose arabinosyl transferase
546273.3.peg.952	1.57349	0.496139	3.17146	0.00151674	23	62	20	11	1	Up	0.270588	0.645161	Veillonella_dispar_61763	0.0285079	NZ_GG667604	556181	556504	-	CDS	FIGFAM:FIG00554442	ID=IDEIKHJE_00504;inference=ab initio prediction:Prodigal:2.6,similar to AA sequence:UniProtKB:P76169;locus_tag=IDEIKHJE_00504;note=UPF0060 membrane protein YnfA;product=hypothetical protein
546273.3.peg.1007	2.42051	0.729172	3.31953	0.0009017	48	37	29	2	1	Up	0.564706	0.935484	Veillonella_dispar_61763	0.0227835	NZ_GG667604	622069	623952	+	CDS	GO:0003676,0004386,0005524,0005622,0008026;KEGG:0003676,0004386,0005524,0005622,0008026;FIGFAM:FIG00000422;EC:0003676,0004386,0005524,0005622,0008026	ID=IDEIKHJE_00569;eC_number=3.6.4.12;Name=recQ;db_xref=COG:COG0514;gene=recQ;inference=ab initio prediction:Prodigal:2.6,similar to AA sequence:UniProtKB:P15043;locus_tag=IDEIKHJE_00569;product=ATP-dependent DNA helicase RecQ
546273.3.peg.1017	2.37315	0.585643	4.05221	5.07364e-05	32	53	27	4	1	Up	0.376471	0.870968	Veillonella_dispar_61763	0.00386865	NZ_GG667604	635482	636318	+	CDS	GO:0008833;KEGG:0008833;FIGFAM:FIG00000899;EC:0008833	ID=IDEIKHJE_00581;eC_number=3.1.21.2;Name=nfo;db_xref=COG:COG0648;gene=nfo;inference=ab initio prediction:Prodigal:2.6,similar to AA sequence:UniProtKB:Q5KX27;locus_tag=IDEIKHJE_00581;product=putative endonuclease 4
546273.3.peg.1018	1.60507	0.538107	2.98281	0.00285619	40	45	26	5	1	Up	0.470588	0.83871	Veillonella_dispar_61763	0.0400872	NZ_GG667604	636405	637640	+	CDS	GO:0016787;KEGG:0016787;FIGFAM:FIG00000782;EC:0016787	ID=IDEIKHJE_00582;Name=sbcD;db_xref=COG:COG0420;gene=sbcD;inference=ab initio prediction:Prodigal:2.6,similar to AA sequence:UniProtKB:Q2FYT4;locus_tag=IDEIKHJE_00582;product=Nuclease SbcCD subunit D
546273.3.peg.1019	2.64743	0.872195	3.03537	0.00240241	53	32	30	1	1	Up	0.623529	0.967742	Veillonella_dispar_61763	0.0372291	NZ_GG667604	637641	640724	+	CDS	GO:0005524,0005694,0051276;KEGG:0005524,0005694,0051276;FIGFAM:FIG01304601;EC:0005524,0005694,0051276	ID=IDEIKHJE_00583;Name=smc_1;gene=smc_1;inference=ab initio prediction:Prodigal:2.6,protein motif:HAMAP:MF_01894;locus_tag=IDEIKHJE_00583;product=Chromosome partition protein Smc
546273.3.peg.1027	1.92464	0.487486	3.94809	7.87774e-05	17	68	21	10	1	Up	0.2	0.677419	Veillonella_dispar_61763	0.00535025	NZ_GG667604	653348	653623	-	CDS	FIGFAM:FIG01197390	ID=IDEIKHJE_00603;inference=ab initio prediction:Prodigal:2.6;locus_tag=IDEIKHJE_00603;product=hypothetical protein
546273.3.peg.1035	3.08528	0.858526	3.5937	0.000326016	42	43	30	1	1	Up	0.494118	0.967742	Veillonella_dispar_61763	0.0128784	NZ_GG667604	663206	665212	+	CDS	GO:0005524,0016887;KEGG:0005524,0016887;FIGFAM:FIG00005836;EC:0005524,0016887	ID=IDEIKHJE_00612;eC_number=3.6.3.33;Name=btuD_1;gene=btuD_1;inference=ab initio prediction:Prodigal:2.6,protein motif:HAMAP:MF_01005;locus_tag=IDEIKHJE_00612;product=Vitamin B12 import ATP-binding protein BtuD
546273.3.peg.1038	1.79992	0.53363	3.37298	0.000743598	35	50	26	5	1	Up	0.411765	0.83871	Veillonella_dispar_61763	0.020449	NZ_GG667604	667769	668767	+	CDS	GO:0005315,0006817,0016020;KEGG:0005315,0006817,0016020;FIGFAM:FIG00009601;EC:0005315,0006817,0016020	ID=IDEIKHJE_00615;inference=ab initio prediction:Prodigal:2.6;locus_tag=IDEIKHJE_00615;product=hypothetical protein
546273.3.peg.1039	1.39427	0.475871	2.92993	0.00339033	25	60	20	11	1	Up	0.294118	0.645161	Veillonella_dispar_61763	0.0434144	NZ_GG667604	669645	670604	-	CDS	FIGFAM:FIG01196908	NA
546273.3.peg.1045	1.70797	0.581497	2.93719	0.00331204	46	39	27	4	1	Up	0.541176	0.870968	Veillonella_dispar_61763	0.042738	NZ_GG667604	674956	675387	+	CDS	FIGFAM:FIG01197178	ID=IDEIKHJE_00623;inference=ab initio prediction:Prodigal:2.6;locus_tag=IDEIKHJE_00623;product=hypothetical protein
546273.3.peg.1046	2.77346	0.541713	5.11979	3.05873e-07	10	75	23	8	1	Up	0.117647	0.741935	Veillonella_dispar_61763	0.000399323	NZ_GG667604	675655	676545	+	CDS	FIGFAM:FIG01229217	NA
546273.3.peg.1048	-2.33391	0.719644	-3.24314	0.0011822	83	2	22	9	1	Down	0.976471	0.709677	Veillonella_dispar_61763	0.0255418	NZ_GG667604	681898	682464	+	CDS	GO:0006810,0008565,0016020;KEGG:0006810,0008565,0016020;FIGFAM:FIG00002161;EC:0006810,0008565,0016020	NA
546273.3.peg.1050	-3.07565	0.836863	-3.67522	0.000237649	84	1	20	11	1	Down	0.988235	0.645161	Veillonella_dispar_61763	0.0107745	NZ_GG667604	682877	683671	+	CDS	FIGFAM:FIG01197483	ID=IDEIKHJE_00628;inference=ab initio prediction:Prodigal:2.6;locus_tag=IDEIKHJE_00628;product=hypothetical protein
546273.3.peg.1055	-4.29785	1.46947	-2.92476	0.00344717	85	NA	25	6	1	Down	NA	0.806452	Veillonella_dispar_61763	0.043891	NZ_GG667604	688535	689185	+	CDS	FIGFAM:FIG01303527	ID=IDEIKHJE_00633;Name=ktrA;db_xref=COG:COG0569;gene=ktrA;inference=ab initio prediction:Prodigal:2.6,similar to AA sequence:UniProtKB:O32080;locus_tag=IDEIKHJE_00633;product=Ktr system potassium uptake protein A
546273.3.peg.1087	-1.89215	0.634085	-2.98406	0.00284455	81	4	22	9	1	Down	0.952941	0.709677	Veillonella_dispar_61763	0.0400145	NZ_GG667604	724444	725679	+	CDS	FIGFAM:FIG00018218	ID=IDEIKHJE_00669;eC_number=2.10.1.1;Name=moeA;gene=moeA;inference=ab initio prediction:Prodigal:2.6,similar to AA sequence:UniProtKB:P99139;locus_tag=IDEIKHJE_00669;product=Molybdopterin molybdenumtransferase
546273.3.peg.1088	-1.58739	0.491162	-3.2319	0.00122968	59	26	10	21	1	Down	0.694118	0.322581	Veillonella_dispar_61763	0.0260289	NZ_GG667604	725988	726323	+	CDS	FIGFAM:FIG01197652	ID=IDEIKHJE_00670;inference=ab initio prediction:Prodigal:2.6;locus_tag=IDEIKHJE_00670;product=hypothetical protein
546273.3.peg.1091	1.84129	0.513372	3.58666	0.000334939	32	53	25	6	1	Up	0.376471	0.806452	Veillonella_dispar_61763	0.0129619	NZ_GG667604	728210	728851	+	CDS	NA	ID=IDEIKHJE_00673;inference=ab initio prediction:Prodigal:2.6;locus_tag=IDEIKHJE_00673;product=hypothetical protein
546273.3.peg.1095	1.69592	0.480996	3.52585	0.00042213	21	64	21	10	1	Up	0.247059	0.677419	Veillonella_dispar_61763	0.0151427	NZ_GG667604	731935	732123	+	CDS	FIGFAM:FIG00732674	ID=IDEIKHJE_00677;inference=ab initio prediction:Prodigal:2.6;locus_tag=IDEIKHJE_00677;product=hypothetical protein
546273.3.peg.1096	2.48537	0.857581	2.89812	0.00375405	53	32	30	1	1	Up	0.623529	0.967742	Veillonella_dispar_61763	0.045551	NZ_GG667604	732398	734068	+	CDS	GO:0004329;KEGG:0004329;FIGFAM:FIG00000877;EC:0004329	ID=IDEIKHJE_00678;eC_number=6.3.4.3;Name=fhs;db_xref=COG:COG2759;gene=fhs;inference=ab initio prediction:Prodigal:2.6,similar to AA sequence:UniProtKB:Q2RM91;locus_tag=IDEIKHJE_00678;product=Formate--tetrahydrofolate ligase
546273.3.peg.1097	2.99362	0.638893	4.68563	2.79099e-06	25	60	28	3	1	Up	0.294118	0.903226	Veillonella_dispar_61763	0.000935614	NZ_GG667604	734228	734845	+	CDS	GO:0030412;KEGG:0030412;FIGFAM:FIG00002588;EC:0030412	ID=IDEIKHJE_00679;eC_number=3.5.4.9;Name=fchA;db_xref=COG:COG3404;gene=fchA;inference=ab initio prediction:Prodigal:2.6,similar to AA sequence:UniProtKB:Q49135;locus_tag=IDEIKHJE_00679;product=Methenyltetrahydrofolate cyclohydrolase
546273.3.peg.1165	1.9313	0.522922	3.69328	0.000221377	29	56	25	6	1	Up	0.341176	0.806452	Veillonella_dispar_61763	0.0103368	NZ_GG667604	806244	806723	+	CDS	FIGFAM:FIG01280345	ID=IDEIKHJE_00757;eC_number=2.1.1.177;Name=rlmH;db_xref=COG:COG1576;gene=rlmH;inference=ab initio prediction:Prodigal:2.6,similar to AA sequence:UniProtKB:Q45601;locus_tag=IDEIKHJE_00757;product=Ribosomal RNA large subunit methyltransferase H
546273.3.peg.1193	1.66678	0.537902	3.09867	0.00194391	37	48	25	6	1	Up	0.435294	0.806452	Veillonella_dispar_61763	0.0333828	NZ_GG667604	835135	835656	+	CDS	GO:0004845;KEGG:0004845;FIGFAM:FIG01955462;EC:0004845	ID=IDEIKHJE_00785;Name=pyrR;db_xref=COG:COG2065;gene=pyrR;inference=ab initio prediction:Prodigal:2.6,similar to AA sequence:UniProtKB:P39765;locus_tag=IDEIKHJE_00785;product=Bifunctional protein PyrR
546273.3.peg.1199	1.92099	0.494138	3.88756	0.000101258	16	69	21	10	1	Up	0.188235	0.677419	Veillonella_dispar_61763	0.00653307	NZ_GG667604	840477	841175	+	CDS	GO:0006281;KEGG:0006281;FIGFAM:FIG00037431;EC:0006281	ID=IDEIKHJE_00791;inference=ab initio prediction:Prodigal:2.6,similar to AA sequence:UniProtKB:Q02170;locus_tag=IDEIKHJE_00791;note=UPF0758 protein YsxA;product=hypothetical protein
546273.3.peg.1201	2.19814	0.587367	3.74236	0.000182301	34	51	27	4	1	Up	0.4	0.870968	Veillonella_dispar_61763	0.00912864	NZ_GG667604	841503	842540	+	CDS	FIGFAM:FIG00065314	ID=IDEIKHJE_00792;Name=mreB;db_xref=COG:COG1077;gene=mreB;inference=ab initio prediction:Prodigal:2.6,similar to AA sequence:UniProtKB:Q01465;locus_tag=IDEIKHJE_00792;product=Rod shape-determining protein MreB
546273.3.peg.1208	1.35847	0.465723	2.91691	0.00353519	24	61	19	12	1	Up	0.282353	0.612903	Veillonella_dispar_61763	0.0446726	NZ_GG667604	849844	850539	+	CDS	FIGFAM:FIG00017108	ID=IDEIKHJE_00799;inference=ab initio prediction:Prodigal:2.6;locus_tag=IDEIKHJE_00799;product=hypothetical protein
546273.3.peg.1209	1.90578	0.490852	3.8826	0.000103347	18	67	21	10	1	Up	0.211765	0.677419	Veillonella_dispar_61763	0.00654205	NZ_GG667604	850656	852083	+	CDS	GO:0003723;KEGG:0003723;FIGFAM:FIG00059426;EC:0003723	ID=IDEIKHJE_00800;eC_number=3.1.26.-;Name=rng;db_xref=COG:COG1530;gene=rng;inference=ab initio prediction:Prodigal:2.6,similar to AA sequence:UniProtKB:P0A9J0;locus_tag=IDEIKHJE_00800;product=Ribonuclease G
546273.3.peg.1210	2.04538	0.494007	4.14039	3.4671e-05	15	70	20	11	1	Up	0.176471	0.645161	Veillonella_dispar_61763	0.00306109	NZ_GG667604	852111	852686	+	CDS	FIGFAM:FIG01956050	ID=IDEIKHJE_00801;Name=mntP;db_xref=COG:COG1971;gene=mntP;inference=ab initio prediction:Prodigal:2.6,similar to AA sequence:UniProtKB:P76264;locus_tag=IDEIKHJE_00801;product=putative manganese efflux pump MntP
546273.3.peg.1217	3.34268	0.726066	4.60382	4.14805e-06	25	60	28	3	1	Up	0.294118	0.903226	Veillonella_dispar_61763	0.00107052	NZ_GG667604	859994	860629	+	CDS	GO:0004416;KEGG:0004416;FIGFAM:FIG00000013;EC:0004416	ID=IDEIKHJE_00808;eC_number=3.-.-.-;inference=ab initio prediction:Prodigal:2.6,similar to AA sequence:UniProtKB:P9WMW3;locus_tag=IDEIKHJE_00808;product=putative protein
546273.3.peg.1222	3.19931	0.723712	4.4207	9.83826e-06	28	57	29	2	1	Up	0.329412	0.935484	Veillonella_dispar_61763	0.0014625	NZ_GG667604	866097	867398	+	CDS	FIGFAM:FIG01360707	ID=IDEIKHJE_00813;db_xref=COG:COG2256;inference=ab initio prediction:Prodigal:2.6,similar to AA sequence:UniProtKB:P9WQN1;locus_tag=IDEIKHJE_00813;product=putative AAA domain-containing protein
546273.3.peg.1234	1.82073	0.492502	3.6969	0.00021825	22	63	22	9	1	Up	0.258824	0.709677	Veillonella_dispar_61763	0.0103368	NZ_GG667604	883120	883458	+	CDS	FIGFAM:FIG00138171	ID=IDEIKHJE_00825;eC_number=4.1.2.50;Name=queD;db_xref=COG:COG0720;gene=queD;inference=ab initio prediction:Prodigal:2.6,similar to AA sequence:UniProtKB:P65870;locus_tag=IDEIKHJE_00825;product=6-carboxy-5%2C6%2C7%2C8-tetrahydropterin synthase
546273.3.peg.1235	1.80358	0.514112	3.50814	0.000451252	30	55	25	6	1	Up	0.352941	0.806452	Veillonella_dispar_61763	0.0156886	NZ_GG667604	883451	884188	+	CDS	GO:0003824,0005506;KEGG:0003824,0005506;FIGFAM:FIG00000490;EC:0003824,0005506	NA
546273.3.peg.1236	1.73297	0.499887	3.46671	0.000526861	26	59	22	9	1	Up	0.305882	0.709677	Veillonella_dispar_61763	0.0169963	NZ_GG667604	884279	884842	+	CDS	GO:0003934;KEGG:0003934;FIGFAM:FIG00000226;EC:0003934	ID=IDEIKHJE_00827;eC_number=3.5.4.16;Name=folE_1;db_xref=COG:COG0302;gene=folE_1;inference=ab initio prediction:Prodigal:2.6,similar to AA sequence:UniProtKB:P19465;locus_tag=IDEIKHJE_00827;product=GTP cyclohydrolase 1
546273.3.peg.1237	2.20987	0.524554	4.21286	2.52162e-05	20	65	23	8	1	Up	0.235294	0.741935	Veillonella_dispar_61763	0.00243605	NZ_GG667604	885152	885883	+	CDS	FIGFAM:FIG00008776	ID=IDEIKHJE_00829;eC_number=2.1.1.217;Name=trmK;db_xref=COG:COG2384;gene=trmK;inference=ab initio prediction:Prodigal:2.6,similar to AA sequence:UniProtKB:P54471;locus_tag=IDEIKHJE_00829;product=tRNA (adenine(22)-N(1))-methyltransferase
546273.3.peg.1238	2.18309	0.531383	4.10831	3.98558e-05	23	62	24	7	1	Up	0.270588	0.774194	Veillonella_dispar_61763	0.00338998	NZ_GG667604	885899	887002	+	CDS	FIGFAM:FIG01264307	ID=IDEIKHJE_00830;db_xref=COG:COG0327;inference=ab initio prediction:Prodigal:2.6,similar to AA sequence:UniProtKB:P67272;locus_tag=IDEIKHJE_00830;product=GTP cyclohydrolase 1 type 2
546273.3.peg.1243	1.79636	0.541685	3.31625	0.000912344	36	49	26	5	1	Up	0.423529	0.83871	Veillonella_dispar_61763	0.0228427	NZ_GG667604	891929	892507	+	CDS	GO:0008901,0009375;KEGG:0008901,0009375;FIGFAM:FIG00621884;EC:0008901,0009375	ID=IDEIKHJE_00835;eC_number=3.4.23.-;Name=hybD;db_xref=COG:COG0680;gene=hybD;inference=ab initio prediction:Prodigal:2.6,similar to AA sequence:UniProtKB:P37182;locus_tag=IDEIKHJE_00835;product=Hydrogenase 2 maturation protease
546273.3.peg.1254	2.64502	0.870209	3.03952	0.00236954	52	33	30	1	1	Up	0.611765	0.967742	Veillonella_dispar_61763	0.0369759	NZ_GG667604	902801	903076	+	CDS	FIGFAM:FIG01196946	ID=IDEIKHJE_00846;inference=ab initio prediction:Prodigal:2.6;locus_tag=IDEIKHJE_00846;product=hypothetical protein
546273.3.peg.1255	2.4893	0.715468	3.47925	0.000502811	45	40	29	2	1	Up	0.529412	0.935484	Veillonella_dispar_61763	0.01662	NZ_GG667604	903087	904076	+	CDS	FIGFAM:FIG01197625	ID=IDEIKHJE_00847;inference=ab initio prediction:Prodigal:2.6;locus_tag=IDEIKHJE_00847;product=hypothetical protein
546273.3.peg.1297	-1.82557	0.614267	-2.97195	0.00295912	40	45	3	28	1	Down	0.470588	0.0967742	Veillonella_dispar_61763	0.0407715	NZ_GG667604	952263	953051	+	CDS	GO:0016994;KEGG:0016994;FIGFAM:FIG00019212;EC:0016994	ID=IDEIKHJE_00890;eC_number=1.3.1.106;Name=cbiJ;db_xref=COG:COG2099;gene=cbiJ;inference=ab initio prediction:Prodigal:2.6,similar to AA sequence:UniProtKB:O87691;locus_tag=IDEIKHJE_00890;product=Cobalt-precorrin-6A reductase
546273.3.peg.1321	2.10802	0.714731	2.94939	0.00318405	52	33	29	2	1	Up	0.611765	0.935484	Veillonella_dispar_61763	0.0418752	NZ_GG667604	982472	983830	+	CDS	FIGFAM:FIG00024401	ID=IDEIKHJE_00914;eC_number=6.3.2.10;Name=murF;db_xref=COG:COG0770;gene=murF;inference=ab initio prediction:Prodigal:2.6,similar to AA sequence:UniProtKB:P11880;locus_tag=IDEIKHJE_00914;product=UDP-N-acetylmuramoyl-tripeptide--D-alanyl-D-alanine ligase
546273.3.peg.1463	3.583	0.905855	3.95538	7.64118e-05	39	46	30	1	1	Up	0.458824	0.967742	Veillonella_dispar_61763	0.00528581	NZ_GG667605	112979	113869	-	CDS	FIGFAM:FIG01304134	ID=IDEIKHJE_01571;inference=ab initio prediction:Prodigal:2.6;locus_tag=IDEIKHJE_01571;product=hypothetical protein
546273.3.peg.1468	1.96036	0.613338	3.19622	0.00139241	43	42	28	3	1	Up	0.505882	0.903226	Veillonella_dispar_61763	0.027399	NZ_GG667605	118331	119656	-	CDS	GO:0004148;KEGG:0004148;FIGFAM:FIG00002333;EC:0004148	ID=IDEIKHJE_01576;Name=rclA;db_xref=COG:COG1249;gene=rclA;inference=ab initio prediction:Prodigal:2.6,similar to AA sequence:UniProtKB:P77212;locus_tag=IDEIKHJE_01576;product=putative pyridine nucleotide-disulfide oxidoreductase RclA
546273.3.peg.1475	2.01003	0.696933	2.8841	0.00392529	49	36	29	2	1	Up	0.576471	0.935484	Veillonella_dispar_61763	0.046866	NZ_GG667605	123228	124058	+	CDS	GO:0009019;KEGG:0009019;FIGFAM:FIG00000230;EC:0009019	ID=IDEIKHJE_01583;eC_number=2.1.1.228;Name=trmD;gene=trmD;inference=ab initio prediction:Prodigal:2.6,similar to AA sequence:UniProtKB:Q6GHJ5;locus_tag=IDEIKHJE_01583;product=tRNA (guanine-N(1)-)-methyltransferase
546273.3.peg.1476	2.14163	0.631935	3.38901	0.000701453	43	42	28	3	1	Up	0.505882	0.903226	Veillonella_dispar_61763	0.0196935	NZ_GG667605	124055	124708	+	CDS	FIGFAM:FIG00905558	ID=IDEIKHJE_01584;inference=ab initio prediction:Prodigal:2.6;locus_tag=IDEIKHJE_01584;product=hypothetical protein
546273.3.peg.1478	2.02297	0.525577	3.84904	0.00011858	29	56	25	6	1	Up	0.341176	0.806452	Veillonella_dispar_61763	0.00716822	NZ_GG667605	125926	126297	+	CDS	FIGFAM:FIG01196869	NA
546273.3.peg.1479	1.70833	0.490172	3.48517	0.000491821	27	58	23	8	1	Up	0.317647	0.741935	Veillonella_dispar_61763	0.0165006	NZ_GG667605	126309	126869	+	CDS	FIGFAM:FIG01197518	ID=IDEIKHJE_01587;inference=ab initio prediction:Prodigal:2.6;locus_tag=IDEIKHJE_01587;product=hypothetical protein
546273.3.peg.1480	1.90602	0.506666	3.7619	0.00016863	27	58	24	7	1	Up	0.317647	0.774194	Veillonella_dispar_61763	0.00882085	NZ_GG667605	126884	128185	+	CDS	FIGFAM:FIG00015099	ID=IDEIKHJE_01588;inference=ab initio prediction:Prodigal:2.6;locus_tag=IDEIKHJE_01588;product=hypothetical protein
546273.3.peg.1483	2.26589	0.63489	3.56896	0.000358406	41	44	28	3	1	Up	0.482353	0.903226	Veillonella_dispar_61763	0.0134352	NZ_GG667605	129747	130241	+	CDS	FIGFAM:FIG00095112	ID=IDEIKHJE_01591;eC_number=3.1.22.4;Name=ruvC;db_xref=COG:COG0817;gene=ruvC;inference=ab initio prediction:Prodigal:2.6,similar to AA sequence:UniProtKB:O25544;locus_tag=IDEIKHJE_01591;product=Crossover junction endodeoxyribonuclease RuvC
546273.3.peg.1486	2.62839	0.69728	3.76948	0.000163586	38	47	29	2	1	Up	0.447059	0.935484	Veillonella_dispar_61763	0.00871161	NZ_GG667605	131859	133448	+	CDS	FIGFAM:FIG01197460	ID=IDEIKHJE_01594;inference=ab initio prediction:Prodigal:2.6;locus_tag=IDEIKHJE_01594;product=hypothetical protein
546273.3.peg.1487	2.7561	0.856508	3.21784	0.00129162	51	34	30	1	1	Up	0.6	0.967742	Veillonella_dispar_61763	0.026456	NZ_GG667605	133460	134485	+	CDS	GO:0003824,0008616;KEGG:0003824,0008616;FIGFAM:FIG00000334;EC:0003824,0008616	ID=IDEIKHJE_01595;eC_number=2.4.99.17;Name=queA;db_xref=COG:COG0809;gene=queA;inference=ab initio prediction:Prodigal:2.6,similar to AA sequence:UniProtKB:A8AYK5;locus_tag=IDEIKHJE_01595;product=S-adenosylmethionine:tRNA ribosyltransferase-isomerase
546273.3.peg.1493	3.32336	0.673773	4.93245	8.12025e-07	19	66	27	4	1	Up	0.223529	0.870968	Veillonella_dispar_61763	0.00060541	NZ_GG667605	138954	140129	+	CDS	FIGFAM:FIG01197612	ID=IDEIKHJE_01601;Name=yhhS;gene=yhhS;inference=ab initio prediction:Prodigal:2.6,similar to AA sequence:UniProtKB:P37621;locus_tag=IDEIKHJE_01601;product=putative MFS-type transporter YhhS
546273.3.peg.1375	1.71834	0.498688	3.44573	0.000569515	29	56	23	8	1	Up	0.341176	0.741935	Veillonella_dispar_61763	0.0174328	NZ_GG667605	13899	15071	+	CDS	FIGFAM:FIG01197069	ID=IDEIKHJE_01483;inference=ab initio prediction:Prodigal:2.6;locus_tag=IDEIKHJE_01483;product=hypothetical protein
546273.3.peg.1498	2.13496	0.638578	3.3433	0.000827891	45	40	28	3	1	Up	0.529412	0.903226	Veillonella_dispar_61763	0.0217849	NZ_GG667605	147576	147845	+	CDS	FIGFAM:FIG01332579	ID=IDEIKHJE_01609;inference=ab initio prediction:Prodigal:2.6;locus_tag=IDEIKHJE_01609;product=hypothetical protein
546273.3.peg.1535	1.90464	0.551822	3.45155	0.000557378	37	48	26	5	1	Up	0.435294	0.83871	Veillonella_dispar_61763	0.0174328	NZ_GG667605	185544	186659	+	CDS	FIGFAM:FIG01304149	ID=IDEIKHJE_01648;inference=ab initio prediction:Prodigal:2.6;locus_tag=IDEIKHJE_01648;product=hypothetical protein
546273.3.peg.1539	1.62893	0.505215	3.22422	0.00126315	21	64	18	13	1	Up	0.247059	0.580645	Veillonella_dispar_61763	0.0263056	NZ_GG667605	189960	190469	+	CDS	FIGFAM:FIG01196944	NA
546273.3.peg.1540	1.69691	0.496203	3.41979	0.000626699	16	69	18	13	1	Up	0.188235	0.580645	Veillonella_dispar_61763	0.0185249	NZ_GG667605	190466	191239	+	CDS	FIGFAM:FIG00742400	ID=IDEIKHJE_01653;eC_number=3.6.3.-;Name=tcyC;db_xref=COG:COG1126;gene=tcyC;inference=ab initio prediction:Prodigal:2.6,similar to AA sequence:UniProtKB:P39456;locus_tag=IDEIKHJE_01653;product=L-cystine import ATP-binding protein TcyC
546273.3.peg.1542	-1.7885	0.485374	-3.68479	0.000228894	66	19	11	20	1	Down	0.776471	0.354839	Veillonella_dispar_61763	0.0105197	NZ_GG667605	191933	192331	+	CDS	FIGFAM:FIG01197196	ID=IDEIKHJE_01655;inference=ab initio prediction:Prodigal:2.6;locus_tag=IDEIKHJE_01655;product=hypothetical protein
546273.3.peg.1384	2.2001	0.579804	3.79455	0.000147909	35	50	27	4	1	Up	0.411765	0.870968	Veillonella_dispar_61763	0.00827055	NZ_GG667605	22989	23927	+	CDS	FIGFAM:FIG00004788	ID=IDEIKHJE_01492;eC_number=3.4.16.-;Name=ykfA;db_xref=COG:COG1619;gene=ykfA;inference=ab initio prediction:Prodigal:2.6,similar to AA sequence:UniProtKB:O34851;locus_tag=IDEIKHJE_01492;product=putative murein peptide carboxypeptidase
546273.3.peg.1583	2.41322	0.69563	3.46911	0.000522183	43	42	29	2	1	Up	0.505882	0.935484	Veillonella_dispar_61763	0.0169268	NZ_GG667605	232012	232488	+	CDS	FIGFAM:FIG00002304	ID=IDEIKHJE_01699;Name=tabA;db_xref=COG:COG2731;gene=tabA;inference=ab initio prediction:Prodigal:2.6,similar to AA sequence:UniProtKB:P0AF96;locus_tag=IDEIKHJE_01699;product=Toxin-antitoxin biofilm protein TabA
546273.3.peg.1585	1.97334	0.521965	3.7806	0.000156449	12	73	17	14	1	Up	0.141176	0.548387	Veillonella_dispar_61763	0.00862929	NZ_GG667605	233479	234420	+	CDS	GO:0016020;KEGG:0016020;FIGFAM:FIG00846773;EC:0016020	ID=IDEIKHJE_01701;Name=yicL_2;db_xref=COG:COG0697;gene=yicL_2;inference=ab initio prediction:Prodigal:2.6,similar to AA sequence:UniProtKB:P31437;locus_tag=IDEIKHJE_01701;product=putative inner membrane transporter YicL
546273.3.peg.1591	-2.20369	0.54657	-4.03184	5.53408e-05	76	9	15	16	1	Down	0.894118	0.483871	Veillonella_dispar_61763	0.00412596	NZ_GG667605	240411	242624	-	CDS	FIGFAM:FIG01196920	ID=IDEIKHJE_01707;inference=ab initio prediction:Prodigal:2.6;locus_tag=IDEIKHJE_01707;product=hypothetical protein
546273.3.peg.1386	-2.03691	0.545055	-3.73706	0.000186181	74	11	15	16	1	Down	0.870588	0.483871	Veillonella_dispar_61763	0.0092539	NZ_GG667605	24412	25131	+	CDS	FIGFAM:FIG00001384	ID=IDEIKHJE_01494;inference=ab initio prediction:Prodigal:2.6;locus_tag=IDEIKHJE_01494;product=hypothetical protein
546273.3.peg.1602	1.78275	0.594915	2.99665	0.00272962	47	38	27	4	1	Up	0.552941	0.870968	Veillonella_dispar_61763	0.0393886	NZ_GG667605	253957	254481	+	CDS	FIGFAM:FIG01956050	NA
546273.3.peg.1603	1.51013	0.482231	3.13154	0.00173891	14	71	16	15	1	Up	0.164706	0.516129	Veillonella_dispar_61763	0.0309817	NZ_GG667605	254516	254641	+	CDS	NA	NA
546273.3.peg.1610	2.1602	0.698429	3.09295	0.00198179	49	36	29	2	1	Up	0.576471	0.935484	Veillonella_dispar_61763	0.0333828	NZ_GG667605	265986	267167	+	CDS	FIGFAM:FIG00001384	ID=IDEIKHJE_01725;eC_number=3.5.1.47;inference=ab initio prediction:Prodigal:2.6,protein motif:HAMAP:MF_01692;locus_tag=IDEIKHJE_01725;product=N-acetyldiaminopimelate deacetylase
546273.3.peg.1394	-2.10903	0.696408	-3.02845	0.00245814	81	4	21	10	1	Down	0.952941	0.677419	Veillonella_dispar_61763	0.0375265	NZ_GG667605	30448	31395	+	CDS	GO:0004459;KEGG:0004459;FIGFAM:FIG00000812;EC:0004459	ID=IDEIKHJE_01502;eC_number=1.1.1.27;Name=ldhB;gene=ldhB;inference=ab initio prediction:Prodigal:2.6,similar to AA sequence:UniProtKB:D8KFT1;locus_tag=IDEIKHJE_01502;product=L-lactate dehydrogenase 2
546273.3.peg.1648	1.60914	0.496881	3.23848	0.0012017	32	53	24	7	1	Up	0.376471	0.774194	Veillonella_dispar_61763	0.0256208	NZ_GG667605	312801	313685	+	CDS	FIGFAM:FIG00627336	ID=IDEIKHJE_01766;Name=hdfR_2;gene=hdfR_2;inference=ab initio prediction:Prodigal:2.6,protein motif:HAMAP:MF_01233;locus_tag=IDEIKHJE_01766;product=HTH-type transcriptional regulator HdfR
546273.3.peg.1649	1.97099	0.565243	3.48697	0.000488521	37	48	27	4	1	Up	0.435294	0.870968	Veillonella_dispar_61763	0.0164722	NZ_GG667605	313849	314463	-	CDS	FIGFAM:FIG00000250	ID=IDEIKHJE_01767;Name=argO;db_xref=COG:COG1279;gene=argO;inference=ab initio prediction:Prodigal:2.6,similar to AA sequence:UniProtKB:P11667;locus_tag=IDEIKHJE_01767;product=Arginine exporter protein ArgO
546273.3.peg.1657	2.42436	0.842153	2.87876	0.00399245	55	30	30	1	1	Up	0.647059	0.967742	Veillonella_dispar_61763	0.0475792	NZ_GG667605	322205	322972	-	CDS	GO:0005524,0016887;KEGG:0005524,0016887;FIGFAM:FIG00059280;EC:0005524,0016887	ID=IDEIKHJE_01775;eC_number=3.6.3.33;Name=btuD_5;gene=btuD_5;inference=ab initio prediction:Prodigal:2.6,protein motif:HAMAP:MF_01005;locus_tag=IDEIKHJE_01775;product=Vitamin B12 import ATP-binding protein BtuD
546273.3.peg.1659	1.89127	0.620361	3.04866	0.00229862	46	39	28	3	1	Up	0.541176	0.903226	Veillonella_dispar_61763	0.0367232	NZ_GG667605	324167	324772	+	CDS	FIGFAM:FIG01340174	ID=IDEIKHJE_01777;eC_number=2.7.7.-;db_xref=COG:COG2184;inference=ab initio prediction:Prodigal:2.6,similar to AA sequence:UniProtKB:Q7DDR9;locus_tag=IDEIKHJE_01777;product=Adenosine monophosphate-protein transferase NmFic
546273.3.peg.1660	1.69773	0.517194	3.28257	0.00102865	36	49	25	6	1	Up	0.423529	0.806452	Veillonella_dispar_61763	0.0241836	NZ_GG667605	324784	325353	+	CDS	FIGFAM:FIG01197456	ID=IDEIKHJE_01778;inference=ab initio prediction:Prodigal:2.6;locus_tag=IDEIKHJE_01778;product=hypothetical protein
546273.3.peg.1661	1.75498	0.481815	3.64244	0.000270067	24	61	22	9	1	Up	0.282353	0.709677	Veillonella_dispar_61763	0.0116163	NZ_GG667605	325519	326190	+	CDS	FIGFAM:FIG01197028	ID=IDEIKHJE_01779;inference=ab initio prediction:Prodigal:2.6;locus_tag=IDEIKHJE_01779;product=hypothetical protein
546273.3.peg.1662	2.78363	0.706159	3.94193	8.08272e-05	37	48	29	2	1	Up	0.435294	0.935484	Veillonella_dispar_61763	0.0054235	NZ_GG667605	326373	327056	+	CDS	FIGFAM:FIG01196910	ID=IDEIKHJE_01780;inference=ab initio prediction:Prodigal:2.6;locus_tag=IDEIKHJE_01780;product=hypothetical protein
546273.3.peg.1663	2.46798	0.603012	4.09276	4.26263e-05	33	52	27	4	1	Up	0.388235	0.870968	Veillonella_dispar_61763	0.00357528	NZ_GG667605	327072	327701	+	CDS	FIGFAM:FIG01196878	ID=IDEIKHJE_01781;inference=ab initio prediction:Prodigal:2.6;locus_tag=IDEIKHJE_01781;product=hypothetical protein
546273.3.peg.1665	1.71915	0.52478	3.27594	0.00105312	37	48	25	6	1	Up	0.435294	0.806452	Veillonella_dispar_61763	0.0242834	NZ_GG667605	328535	329437	-	CDS	FIGFAM:FIG01474284	ID=IDEIKHJE_01783;inference=ab initio prediction:Prodigal:2.6;locus_tag=IDEIKHJE_01783;product=hypothetical protein
546273.3.peg.1398	-1.81458	0.510732	-3.5529	0.000381005	76	9	16	15	1	Down	0.894118	0.516129	Veillonella_dispar_61763	0.0138942	NZ_GG667605	33323	34321	+	CDS	FIGFAM:FIG00000257	ID=IDEIKHJE_01506;eC_number=6.3.4.19;Name=tilS;db_xref=COG:COG0037;gene=tilS;inference=ab initio prediction:Prodigal:2.6,similar to AA sequence:UniProtKB:P37563;locus_tag=IDEIKHJE_01506;product=tRNA(Ile)-lysidine synthase
546273.3.peg.1674	3.44199	0.661637	5.20223	1.96916e-07	9	76	23	8	1	Up	0.105882	0.741935	Veillonella_dispar_61763	0.000399323	NZ_GG667605	338453	339319	+	CDS	GO:0016020;KEGG:0016020;FIGFAM:FIG00846773;EC:0016020	ID=IDEIKHJE_01792;inference=ab initio prediction:Prodigal:2.6;locus_tag=IDEIKHJE_01792;product=hypothetical protein
546273.3.peg.1675	3.3148	0.718762	4.61182	3.99152e-06	26	59	29	2	1	Up	0.305882	0.935484	Veillonella_dispar_61763	0.00107052	NZ_GG667605	339565	340587	+	CDS	GO:0005524,0016887;KEGG:0005524,0016887;FIGFAM:FIG00006151;EC:0005524,0016887	ID=IDEIKHJE_01793;eC_number=3.6.3.-;Name=metN2;db_xref=COG:COG1135;gene=metN2;inference=ab initio prediction:Prodigal:2.6,similar to AA sequence:UniProtKB:Q831K6;locus_tag=IDEIKHJE_01793;product=Methionine import ATP-binding protein MetN 2
546273.3.peg.1676	2.21031	0.665647	3.32055	0.000898404	46	39	28	3	1	Up	0.541176	0.903226	Veillonella_dispar_61763	0.0227835	NZ_GG667605	340587	341258	+	CDS	GO:0005215,0006810,0016020;KEGG:0005215,0006810,0016020;FIGFAM:FIG00045144;EC:0005215,0006810,0016020	ID=IDEIKHJE_01794;Name=metP;db_xref=COG:COG2011;gene=metP;inference=ab initio prediction:Prodigal:2.6,similar to AA sequence:UniProtKB:O32168;locus_tag=IDEIKHJE_01794;product=Methionine import system permease protein MetP
546273.3.peg.1677	1.89268	0.651702	2.90421	0.00368177	50	35	28	3	1	Up	0.588235	0.903226	Veillonella_dispar_61763	0.0454141	NZ_GG667605	341313	342137	+	CDS	FIGFAM:FIG00047509	ID=IDEIKHJE_01795;Name=metQ_2;db_xref=COG:COG1464;gene=metQ_2;inference=ab initio prediction:Prodigal:2.6,similar to AA sequence:UniProtKB:O32167;locus_tag=IDEIKHJE_01795;product=Methionine-binding lipoprotein MetQ
546273.3.peg.1681	2.07244	0.655833	3.16001	0.00157763	47	38	28	3	1	Up	0.552941	0.903226	Veillonella_dispar_61763	0.0291623	NZ_GG667605	347801	348205	+	CDS	FIGFAM:FIG01197152	ID=IDEIKHJE_01799;inference=ab initio prediction:Prodigal:2.6;locus_tag=IDEIKHJE_01799;product=hypothetical protein
546273.3.peg.1689	3.27489	0.866397	3.77989	0.000156896	37	48	30	1	1	Up	0.435294	0.967742	Veillonella_dispar_61763	0.00862929	NZ_GG667605	355981	356745	-	CDS	FIGFAM:FIG01196914	ID=IDEIKHJE_01807;inference=ab initio prediction:Prodigal:2.6;locus_tag=IDEIKHJE_01807;product=hypothetical protein
546273.3.peg.1690	3.30326	0.697744	4.7342	2.19921e-06	22	63	29	2	1	Up	0.258824	0.935484	Veillonella_dispar_61763	0.000922295	NZ_GG667605	356798	358333	-	CDS	FIGFAM:FIG01197056	ID=IDEIKHJE_01808;inference=ab initio prediction:Prodigal:2.6;locus_tag=IDEIKHJE_01808;product=hypothetical protein
546273.3.peg.1691	2.20162	0.522043	4.21732	2.47221e-05	13	72	21	10	1	Up	0.152941	0.677419	Veillonella_dispar_61763	0.00243605	NZ_GG667605	358330	359199	-	CDS	FIGFAM:FIG00017190	ID=IDEIKHJE_01809;inference=ab initio prediction:Prodigal:2.6;locus_tag=IDEIKHJE_01809;product=hypothetical protein
546273.3.peg.1693	1.92608	0.632125	3.04698	0.0023115	48	37	28	3	1	Up	0.564706	0.903226	Veillonella_dispar_61763	0.0368412	NZ_GG667605	361386	362837	+	CDS	GO:0004516;KEGG:0004516;FIGFAM:FIG00000387;EC:0004516	ID=IDEIKHJE_01811;eC_number=6.3.4.21;Name=pncB2;gene=pncB2;inference=ab initio prediction:Prodigal:2.6,similar to AA sequence:UniProtKB:P9WJI6;locus_tag=IDEIKHJE_01811;product=Nicotinate phosphoribosyltransferase pncB2
546273.3.peg.1694	2.88305	0.62503	4.61266	3.9755e-06	4	81	17	14	1	Up	0.0470588	0.548387	Veillonella_dispar_61763	0.00107052	NZ_GG667605	362846	363613	+	CDS	GO:0008795;KEGG:0008795;FIGFAM:FIG00000590;EC:0008795	ID=IDEIKHJE_01812;eC_number=6.3.1.5;Name=nadE;db_xref=COG:COG0171;gene=nadE;inference=ab initio prediction:Prodigal:2.6,similar to AA sequence:UniProtKB:Q9PPB0;locus_tag=IDEIKHJE_01812;product=NH(3)-dependent NAD(+) synthetase
546273.3.peg.1700	1.56194	0.475728	3.28327	0.00102609	20	65	18	13	1	Up	0.235294	0.580645	Veillonella_dispar_61763	0.0241836	NZ_GG667605	368270	369145	-	CDS	GO:0005506,0006118,0009055;KEGG:0005506,0006118,0009055;FIGFAM:FIG00000517;EC:0005506,0006118,0009055	ID=IDEIKHJE_01818;eC_number=1.17.99.6;Name=queG;db_xref=COG:COG1600;gene=queG;inference=ab initio prediction:Prodigal:2.6,similar to AA sequence:UniProtKB:P97030;locus_tag=IDEIKHJE_01818;product=Epoxyqueuosine reductase
546273.3.peg.1724	2.08137	0.512618	4.06028	4.90146e-05	21	64	23	8	1	Up	0.247059	0.741935	Veillonella_dispar_61763	0.00384003	NZ_GG667605	393512	394501	-	CDS	FIGFAM:FIG00537439	NA
546273.3.peg.1725	1.78817	0.551591	3.24183	0.00118764	40	45	26	5	1	Up	0.470588	0.83871	Veillonella_dispar_61763	0.0255418	NZ_GG667605	394788	395576	+	CDS	FIGFAM:FIG00021644	ID=IDEIKHJE_01843;Name=modA;db_xref=COG:COG0725;gene=modA;inference=ab initio prediction:Prodigal:2.6,similar to AA sequence:UniProtKB:P45323;locus_tag=IDEIKHJE_01843;product=Molybdate-binding protein ModA
546273.3.peg.1726	2.21232	0.52278	4.23185	2.31781e-05	13	72	20	11	1	Up	0.152941	0.645161	Veillonella_dispar_61763	0.00235644	NZ_GG667605	395755	396423	+	CDS	FIGFAM:FIG00002718	ID=IDEIKHJE_01844;Name=modB;db_xref=COG:COG4149;gene=modB;inference=ab initio prediction:Prodigal:2.6,similar to AA sequence:UniProtKB:P0AF01;locus_tag=IDEIKHJE_01844;product=Molybdenum transport system permease protein ModB
546273.3.peg.1727	2.50262	0.526829	4.75034	2.03073e-06	13	72	23	8	1	Up	0.152941	0.741935	Veillonella_dispar_61763	0.000908414	NZ_GG667605	396432	397061	+	CDS	FIGFAM:FIG01124919	ID=IDEIKHJE_01845;eC_number=3.6.3.30;Name=fbpC;gene=fbpC;inference=ab initio prediction:Prodigal:2.6,similar to AA sequence:UniProtKB:Q5FA19;locus_tag=IDEIKHJE_01845;product=Fe(3+) ions import ATP-binding protein FbpC
546273.3.peg.1745	2.18041	0.67919	3.21031	0.00132591	3	82	9	22	1	Up	0.0352941	0.290323	Veillonella_dispar_61763	0.0265232	NZ_GG667605	413794	414879	+	CDS	FIGFAM:FIG01197549	ID=IDEIKHJE_01863;inference=ab initio prediction:Prodigal:2.6;locus_tag=IDEIKHJE_01863;product=hypothetical protein
546273.3.peg.1752	2.81926	0.602947	4.6758	2.92815e-06	23	62	27	4	1	Up	0.270588	0.870968	Veillonella_dispar_61763	0.000935614	NZ_GG667605	419658	421415	+	CDS	GO:0008661;KEGG:0008661;FIGFAM:FIG00000343;EC:0008661	ID=IDEIKHJE_01870;eC_number=2.2.1.7;Name=dxs_2;db_xref=COG:COG1154;gene=dxs_2;inference=ab initio prediction:Prodigal:2.6,similar to AA sequence:UniProtKB:Q9KGU7;locus_tag=IDEIKHJE_01870;product=1-deoxy-D-xylulose-5-phosphate synthase
546273.3.peg.1760	2.63202	0.550871	4.77793	1.77112e-06	18	67	25	6	1	Up	0.211765	0.806452	Veillonella_dispar_61763	0.000848874	NZ_GG667605	428737	429468	+	CDS	FIGFAM:FIG01197447	ID=IDEIKHJE_01878;inference=ab initio prediction:Prodigal:2.6;locus_tag=IDEIKHJE_01878;product=hypothetical protein
546273.3.peg.1761	2.57711	0.57154	4.50907	6.51119e-06	23	62	26	5	1	Up	0.270588	0.83871	Veillonella_dispar_61763	0.00123287	NZ_GG667605	429523	430461	+	CDS	FIGFAM:FIG01196939	ID=IDEIKHJE_01879;inference=ab initio prediction:Prodigal:2.6;locus_tag=IDEIKHJE_01879;product=hypothetical protein
546273.3.peg.1763	1.72166	0.595458	2.89132	0.00383624	48	37	27	4	1	Up	0.564706	0.870968	Veillonella_dispar_61763	0.0464152	NZ_GG667605	431458	432708	+	CDS	FIGFAM:FIG00628888	ID=IDEIKHJE_01881;Name=mdtG_3;gene=mdtG_3;inference=ab initio prediction:Prodigal:2.6,protein motif:HAMAP:MF_01528;locus_tag=IDEIKHJE_01881;product=Multidrug resistance protein MdtG
546273.3.peg.1770	2.14916	0.669906	3.20815	0.00133593	50	35	28	3	1	Up	0.588235	0.903226	Veillonella_dispar_61763	0.0265996	NZ_GG667605	441210	444950	-	CDS	GO:0004642;KEGG:0004642;FIGFAM:FIG00000820;EC:0004642	ID=IDEIKHJE_01889;eC_number=6.3.5.3;Name=purL;db_xref=COG:COG0046;gene=purL;inference=ab initio prediction:Prodigal:2.6,similar to AA sequence:UniProtKB:P15254;locus_tag=IDEIKHJE_01889;product=Phosphoribosylformylglycinamidine synthase
546273.3.peg.1771	2.92863	0.864036	3.38947	0.00070027	45	40	30	1	1	Up	0.529412	0.967742	Veillonella_dispar_61763	0.0196935	NZ_GG667605	445219	446124	+	CDS	FIGFAM:FIG01197706	ID=IDEIKHJE_01890;Name=cynR;gene=cynR;inference=ab initio prediction:Prodigal:2.6,similar to AA sequence:UniProtKB:P27111;locus_tag=IDEIKHJE_01890;product=HTH-type transcriptional regulator CynR
546273.3.peg.1775	2.17048	0.70161	3.09357	0.00197766	48	37	29	2	1	Up	0.564706	0.935484	Veillonella_dispar_61763	0.0333828	NZ_GG667605	448309	448800	+	CDS	GO:0004638;KEGG:0004638;FIGFAM:FIG00000227;EC:0004638	ID=IDEIKHJE_01894;eC_number=5.4.99.18;Name=purE;db_xref=COG:COG0041;gene=purE;inference=ab initio prediction:Prodigal:2.6,similar to AA sequence:UniProtKB:Q9WYS7;locus_tag=IDEIKHJE_01894;product=N5-carboxyaminoimidazole ribonucleotide mutase
546273.3.peg.1777	1.83755	0.620886	2.95957	0.0030807	48	37	28	3	1	Up	0.564706	0.903226	Veillonella_dispar_61763	0.0414258	NZ_GG667605	449645	451063	+	CDS	GO:0004044;KEGG:0004044;FIGFAM:FIG00000179;EC:0004044	ID=IDEIKHJE_01896;eC_number=2.4.2.14;Name=purF;db_xref=COG:COG0034;gene=purF;inference=ab initio prediction:Prodigal:2.6,similar to AA sequence:UniProtKB:P00497;locus_tag=IDEIKHJE_01896;product=Amidophosphoribosyltransferase
546273.3.peg.1778	2.5412	0.835021	3.04327	0.00234019	49	36	30	1	1	Up	0.576471	0.967742	Veillonella_dispar_61763	0.0369474	NZ_GG667605	451050	452111	+	CDS	GO:0004641;KEGG:0004641;FIGFAM:FIG00000222;EC:0004641	ID=IDEIKHJE_01897;eC_number=6.3.3.1;Name=purM;gene=purM;inference=ab initio prediction:Prodigal:2.6,similar to AA sequence:UniProtKB:Q5F973;locus_tag=IDEIKHJE_01897;product=Phosphoribosylformylglycinamidine cyclo-ligase
546273.3.peg.1779	1.5869	0.538617	2.94624	0.00321659	42	43	26	5	1	Up	0.494118	0.83871	Veillonella_dispar_61763	0.0419093	NZ_GG667605	452104	452721	+	CDS	GO:0004644;KEGG:0004644;FIGFAM:FIG00000253;EC:0004644	ID=IDEIKHJE_01898;eC_number=2.1.2.2;Name=purN;gene=purN;inference=ab initio prediction:Prodigal:2.6,similar to AA sequence:UniProtKB:P99162;locus_tag=IDEIKHJE_01898;product=Phosphoribosylglycinamide formyltransferase
546273.3.peg.1788	2.86299	0.569438	5.02775	4.96279e-07	17	68	26	5	1	Up	0.2	0.83871	Veillonella_dispar_61763	0.000416254	NZ_GG667605	463332	463709	+	CDS	FIGFAM:FIG01197270	ID=IDEIKHJE_01907;eC_number=3.1.2.28;Name=menI;gene=menI;inference=ab initio prediction:Prodigal:2.6,protein motif:HAMAP:MF_01936;locus_tag=IDEIKHJE_01907;product=1%2C4-dihydroxy-2-naphthoyl-CoA hydrolase
546273.3.peg.1814	-2.02807	0.602009	-3.36884	0.000754864	78	7	19	12	1	Down	0.917647	0.612903	Veillonella_dispar_61763	0.0205066	NZ_GG667605	488732	490027	+	CDS	GO:0016154;KEGG:0016154;FIGFAM:FIG00038456;EC:0016154	NA
546273.3.peg.1854	-2.15924	0.637946	-3.38467	0.000712639	79	6	21	10	1	Down	0.929412	0.677419	Veillonella_dispar_61763	0.0199187	NZ_GG667605	544047	545456	+	CDS	FIGFAM:FIG01166239	ID=IDEIKHJE_01985;Name=norM;db_xref=COG:COG0534;gene=norM;inference=ab initio prediction:Prodigal:2.6,similar to AA sequence:UniProtKB:O82855;locus_tag=IDEIKHJE_01985;product=Multidrug resistance protein NorM
546273.3.peg.1860	-2.43894	0.739927	-3.29619	0.000980074	83	2	22	9	1	Down	0.976471	0.709677	Veillonella_dispar_61763	0.0235735	NZ_GG667605	550471	551991	-	CDS	GO:0004148;KEGG:0004148;FIGFAM:FIG00136193;EC:0004148	ID=IDEIKHJE_01991;eC_number=1.8.1.4;Name=lpd;db_xref=COG:COG1249;gene=lpd;inference=ab initio prediction:Prodigal:2.6,similar to AA sequence:UniProtKB:Q8NTE1;locus_tag=IDEIKHJE_01991;product=Dihydrolipoyl dehydrogenase
546273.3.peg.1432	2.29026	0.517767	4.42334	9.71853e-06	19	66	24	7	1	Up	0.223529	0.774194	Veillonella_dispar_61763	0.0014625	NZ_GG667605	76314	77150	+	CDS	FIGFAM:FIG01304948	ID=IDEIKHJE_01540;eC_number=3.6.1.54;Name=lpxI;db_xref=COG:COG3494;gene=lpxI;inference=ab initio prediction:Prodigal:2.6,similar to AA sequence:UniProtKB:Q9A716;locus_tag=IDEIKHJE_01540;product=UDP-2%2C3-diacylglucosamine pyrophosphatase LpxI
546273.3.peg.1433	2.32725	0.526773	4.41793	9.96517e-06	22	63	25	6	1	Up	0.258824	0.806452	Veillonella_dispar_61763	0.0014625	NZ_GG667605	77150	78292	+	CDS	GO:0008915;KEGG:0008915;FIGFAM:FIG00000611;EC:0008915	ID=IDEIKHJE_01541;eC_number=2.4.1.182;Name=lpxB;db_xref=COG:COG0763;gene=lpxB;inference=ab initio prediction:Prodigal:2.6,similar to AA sequence:UniProtKB:P10441;locus_tag=IDEIKHJE_01541;product=Lipid-A-disaccharide synthase
546273.3.peg.1436	1.47016	0.493934	2.97643	0.00291628	35	50	24	7	1	Up	0.411765	0.774194	Veillonella_dispar_61763	0.0405328	NZ_GG667605	81379	82491	+	CDS	GO:0009029;KEGG:0009029;FIGFAM:FIG00138202;EC:0009029	ID=IDEIKHJE_01544;eC_number=2.7.1.130;Name=lpxK;db_xref=COG:COG1663;gene=lpxK;inference=ab initio prediction:Prodigal:2.6,similar to AA sequence:UniProtKB:O67572;locus_tag=IDEIKHJE_01544;product=Tetraacyldisaccharide 4'-kinase
546273.3.peg.1372	2.90357	0.638407	4.54815	5.41199e-06	26	59	28	3	1	Up	0.305882	0.903226	Veillonella_dispar_61763	0.00119465	NZ_GG667605	8629	12213	+	CDS	FIGFAM:FIG01010650	ID=IDEIKHJE_01480;eC_number=3.6.3.33;Name=btuD_2;gene=btuD_2;inference=ab initio prediction:Prodigal:2.6,protein motif:HAMAP:MF_01005;locus_tag=IDEIKHJE_01480;product=Vitamin B12 import ATP-binding protein BtuD
879309.3.peg.108	-1.97766	0.665783	-2.97042	0.00297391	99	16	15	8	1	Down	0.86087	0.652174	Veillonella_sp_62404	0.0408076	NZ_AENU01000003	102053	103075	+	CDS	GO:0004084;KEGG:0004084;FIGFAM:FIG00050603;EC:0004084	ID=PGOJCJAI_00113;eC_number=2.6.1.42;Name=ilvE;db_xref=COG:COG0115;gene=ilvE;inference=ab initio prediction:Prodigal:2.6,similar to AA sequence:UniProtKB:P9WQ75;locus_tag=PGOJCJAI_00113;product=Branched-chain-amino-acid aminotransferase
879309.3.peg.122	-3.72798	1.27176	-2.93135	0.00337493	115	NA	20	3	1	Down	NA	0.869565	Veillonella_sp_62404	0.0432997	NZ_AENU01000003	119103	120122	+	CDS	GO:0008152,0016740;KEGG:0008152,0016740;FIGFAM:FIG00133231;EC:0008152,0016740	ID=PGOJCJAI_00127;eC_number=2.-.-.-;Name=rfaQ;db_xref=COG:COG0859;gene=rfaQ;inference=ab initio prediction:Prodigal:2.6,similar to AA sequence:UniProtKB:Q9R9D5;locus_tag=PGOJCJAI_00127;product=Lipopolysaccharide core heptosyltransferase RfaQ
879309.3.peg.126	-2.05114	0.667617	-3.07233	0.00212398	103	12	15	8	1	Down	0.895652	0.652174	Veillonella_sp_62404	0.0351032	NZ_AENU01000003	122221	123612	+	CDS	FIGFAM:FIG01314856	ID=PGOJCJAI_00131;eC_number=3.4.11.-;Name=apeA;db_xref=COG:COG1362;gene=apeA;inference=ab initio prediction:Prodigal:2.6,similar to AA sequence:UniProtKB:Q97K30;locus_tag=PGOJCJAI_00131;product=putative M18 family aminopeptidase 1
879309.3.peg.32	-2.27892	0.768288	-2.96624	0.0030147	104	11	17	6	1	Down	0.904348	0.73913	Veillonella_sp_62404	0.0410492	NZ_AENU01000003	19486	20367	+	CDS	GO:0005215,0006810,0016020;KEGG:0005215,0006810,0016020;FIGFAM:FIG00003435;EC:0005215,0006810,0016020	ID=PGOJCJAI_00035;Name=livH;db_xref=COG:COG0559;gene=livH;inference=ab initio prediction:Prodigal:2.6,similar to AA sequence:UniProtKB:P0AEX7;locus_tag=PGOJCJAI_00035;product=High-affinity branched-chain amino acid transport system permease protein LivH
879309.3.peg.35	-3.09918	1.02656	-3.019	0.00253609	105	10	18	5	1	Down	0.913043	0.782609	Veillonella_sp_62404	0.0377396	NZ_AENU01000003	22155	22865	+	CDS	FIGFAM:FIG00006551	ID=PGOJCJAI_00038;Name=livF;db_xref=COG:COG0410;gene=livF;inference=ab initio prediction:Prodigal:2.6,similar to AA sequence:UniProtKB:P22731;locus_tag=PGOJCJAI_00038;product=High-affinity branched-chain amino acid transport ATP-binding protein LivF
879309.3.peg.42	-2.60787	0.898112	-2.90373	0.0036875	107	8	18	5	1	Down	0.930435	0.782609	Veillonella_sp_62404	0.0454141	NZ_AENU01000003	30080	30946	+	CDS	FIGFAM:FIG00003580	ID=PGOJCJAI_00045;inference=ab initio prediction:Prodigal:2.6;locus_tag=PGOJCJAI_00045;product=hypothetical protein
879309.3.peg.43	-2.61507	0.887352	-2.94705	0.00320818	105	10	18	5	1	Down	0.913043	0.782609	Veillonella_sp_62404	0.0418811	NZ_AENU01000003	30956	31678	+	CDS	GO:0050518;KEGG:0050518;FIGFAM:FIG00074225;EC:0050518	ID=PGOJCJAI_00046;eC_number=2.7.7.40;Name=tarI;gene=tarI;inference=ab initio prediction:Prodigal:2.6,similar to AA sequence:UniProtKB:Q8RKI9;locus_tag=PGOJCJAI_00046;product=Ribitol-5-phosphate cytidylyltransferase
879309.3.peg.45	-2.31921	0.794643	-2.91856	0.00351657	102	13	17	6	1	Down	0.886957	0.73913	Veillonella_sp_62404	0.0445211	NZ_AENU01000003	32144	32719	+	CDS	FIGFAM:FIG01197151	ID=PGOJCJAI_00048;inference=ab initio prediction:Prodigal:2.6;locus_tag=PGOJCJAI_00048;product=hypothetical protein
879309.3.peg.14	-4.08159	1.36864	-2.98222	0.00286166	112	3	20	3	1	Down	0.973913	0.869565	Veillonella_sp_62404	0.0400872	NZ_AENU01000003	509	1621	+	CDS	FIGFAM:FIG01197027	ID=PGOJCJAI_00017;inference=ab initio prediction:Prodigal:2.6;locus_tag=PGOJCJAI_00017;product=hypothetical protein
879309.3.peg.21	-4.40586	1.39565	-3.15685	0.00159485	114	1	19	4	1	Down	0.991304	0.826087	Veillonella_sp_62404	0.0293869	NZ_AENU01000003	7908	8906	+	CDS	FIGFAM:FIG01197558	ID=PGOJCJAI_00024;inference=ab initio prediction:Prodigal:2.6;locus_tag=PGOJCJAI_00024;product=hypothetical protein
879309.3.peg.22	-3.53382	1.01214	-3.49142	0.000480466	109	6	17	6	1	Down	0.947826	0.73913	Veillonella_sp_62404	0.0163584	NZ_AENU01000003	9010	9501	+	CDS	FIGFAM:FIG00003050	ID=PGOJCJAI_00025;eC_number=4.2.-.-;Name=ybaK;db_xref=COG:COG2606;gene=ybaK;inference=ab initio prediction:Prodigal:2.6,similar to AA sequence:UniProtKB:P0AAR3;locus_tag=PGOJCJAI_00025;product=Cys-tRNA(Pro)/Cys-tRNA(Cys) deacylase YbaK
879309.3.peg.298	-2.32976	0.814036	-2.86199	0.00420988	102	13	17	6	1	Down	0.886957	0.73913	Veillonella_sp_62404	0.0494465	NZ_AENU01000007	130994	132043	-	CDS	GO:0004617;KEGG:0004617;FIGFAM:FIG00031250;EC:0004617	ID=PGOJCJAI_00306;eC_number=1.1.1.79;Name=ghrB;db_xref=COG:COG1052;gene=ghrB;inference=ab initio prediction:Prodigal:2.6,similar to AA sequence:UniProtKB:P37666;locus_tag=PGOJCJAI_00306;product=Glyoxylate/hydroxypyruvate reductase B
879309.3.peg.300	-3.69773	1.10851	-3.33576	0.000850667	112	3	19	4	1	Down	0.973913	0.826087	Veillonella_sp_62404	0.02221	NZ_AENU01000007	132964	134637	-	CDS	FIGFAM:FIG01197729	ID=PGOJCJAI_00308;Name=recF_1;gene=recF_1;inference=ab initio prediction:Prodigal:2.6,protein motif:HAMAP:MF_00365;locus_tag=PGOJCJAI_00308;product=DNA replication and repair protein RecF
879309.3.peg.301	-3.67268	1.22729	-2.9925	0.00276703	111	4	20	3	1	Down	0.965217	0.869565	Veillonella_sp_62404	0.039588	NZ_AENU01000007	134812	135699	-	CDS	FIGFAM:FIG01197030	ID=PGOJCJAI_00309;Name=ribN;gene=ribN;inference=ab initio prediction:Prodigal:2.6,similar to AA sequence:UniProtKB:A6WUW2;locus_tag=PGOJCJAI_00309;product=Riboflavin transporter
879309.3.peg.309	-3.31596	1.03894	-3.19167	0.00141455	114	1	19	4	1	Down	0.991304	0.826087	Veillonella_sp_62404	0.027592	NZ_AENU01000007	141590	142207	-	CDS	GO:0030412;KEGG:0030412;FIGFAM:FIG00002588;EC:0030412	ID=PGOJCJAI_00318;eC_number=3.5.4.9;Name=fchA;db_xref=COG:COG3404;gene=fchA;inference=ab initio prediction:Prodigal:2.6,similar to AA sequence:UniProtKB:Q49135;locus_tag=PGOJCJAI_00318;product=Methenyltetrahydrofolate cyclohydrolase
879309.3.peg.315	-3.01046	0.741618	-4.05932	4.92165e-05	106	9	13	10	1	Down	0.921739	0.565217	Veillonella_sp_62404	0.00384003	NZ_AENU01000007	148756	149022	-	CDS	FIGFAM:FIG01197175	ID=PGOJCJAI_00324;inference=ab initio prediction:Prodigal:2.6;locus_tag=PGOJCJAI_00324;product=hypothetical protein
879309.3.peg.316	-2.62972	0.649873	-4.04652	5.19853e-05	103	12	11	12	1	Down	0.895652	0.478261	Veillonella_sp_62404	0.00391934	NZ_AENU01000007	149398	150297	-	CDS	FIGFAM:FIG00515818	ID=PGOJCJAI_00325;Name=rhaS_2;gene=rhaS_2;inference=ab initio prediction:Prodigal:2.6,protein motif:HAMAP:MF_01534;locus_tag=PGOJCJAI_00325;product=HTH-type transcriptional activator RhaS
879309.3.peg.317	-3.04013	0.987512	-3.07857	0.00207995	110	5	19	4	1	Down	0.956522	0.826087	Veillonella_sp_62404	0.0345457	NZ_AENU01000007	150444	151511	-	CDS	FIGFAM:FIG01346510	ID=PGOJCJAI_00326;inference=ab initio prediction:Prodigal:2.6;locus_tag=PGOJCJAI_00326;product=hypothetical protein
879309.3.peg.318	-3.26745	1.10434	-2.95874	0.003089	114	1	20	3	1	Down	0.991304	0.869565	Veillonella_sp_62404	0.0414544	NZ_AENU01000007	151583	151918	-	CDS	FIGFAM:FIG01197652	ID=PGOJCJAI_00327;inference=ab initio prediction:Prodigal:2.6;locus_tag=PGOJCJAI_00327;product=hypothetical protein
879309.3.peg.331	-2.52977	0.659824	-3.83401	0.000126071	102	13	12	11	1	Down	0.886957	0.521739	Veillonella_sp_62404	0.00748614	NZ_AENU01000007	163941	165125	-	CDS	FIGFAM:FIG01402435	ID=PGOJCJAI_00340;eC_number=3.-.-.-;Name=yxeP_2;db_xref=COG:COG1473;gene=yxeP_2;inference=ab initio prediction:Prodigal:2.6,similar to AA sequence:UniProtKB:P54955;locus_tag=PGOJCJAI_00340;product=putative hydrolase YxeP
879309.3.peg.340	-2.62166	0.782108	-3.35204	0.00080217	101	14	15	8	1	Down	0.878261	0.652174	Veillonella_sp_62404	0.0213594	NZ_AENU01000007	172394	173146	-	CDS	FIGFAM:FIG01185449	ID=PGOJCJAI_00350;inference=ab initio prediction:Prodigal:2.6;locus_tag=PGOJCJAI_00350;product=hypothetical protein
879309.3.peg.396	2.2837	0.683733	3.34005	0.000837628	3	112	8	15	1	Up	0.026087	0.347826	Veillonella_sp_62404	0.021955	NZ_AENU01000007	236748	237191	+	CDS	FIGFAM:FIG00638284	ID=PGOJCJAI_00409;inference=ab initio prediction:Prodigal:2.6;locus_tag=PGOJCJAI_00409;product=hypothetical protein
879309.3.peg.399	-2.49501	0.838777	-2.97458	0.00293392	108	7	18	5	1	Down	0.93913	0.782609	Veillonella_sp_62404	0.0406271	NZ_AENU01000007	246385	247224	-	CDS	GO:0004766;KEGG:0004766;FIGFAM:FIG00000642;EC:0004766	ID=PGOJCJAI_00422;eC_number=2.5.1.16;Name=speE;db_xref=COG:COG0421;gene=speE;inference=ab initio prediction:Prodigal:2.6,similar to AA sequence:UniProtKB:P70998;locus_tag=PGOJCJAI_00422;product=Polyamine aminopropyltransferase
879309.3.peg.402	-2.61778	0.686598	-3.81268	0.000137469	101	14	12	11	1	Down	0.878261	0.521739	Veillonella_sp_62404	0.00781451	NZ_AENU01000007	248519	249079	-	CDS	FIGFAM:FIG00846917	ID=PGOJCJAI_00425;eC_number=6.1.-.-;Name=tcdA;db_xref=COG:COG1179;gene=tcdA;inference=ab initio prediction:Prodigal:2.6,similar to AA sequence:UniProtKB:Q46927;locus_tag=PGOJCJAI_00425;product=tRNA threonylcarbamoyladenosine dehydratase
879309.3.peg.404	-3.61168	1.14568	-3.15243	0.00161917	114	1	19	4	1	Down	0.991304	0.826087	Veillonella_sp_62404	0.0296847	NZ_AENU01000007	249533	252616	-	CDS	GO:0005524,0005694,0051276;KEGG:0005524,0005694,0051276;FIGFAM:FIG01304601;EC:0005524,0005694,0051276	ID=PGOJCJAI_00427;Name=smc_2;gene=smc_2;inference=ab initio prediction:Prodigal:2.6,protein motif:HAMAP:MF_01894;locus_tag=PGOJCJAI_00427;product=Chromosome partition protein Smc
879309.3.peg.419	-2.43446	0.850736	-2.8616	0.00421511	105	10	18	5	1	Down	0.913043	0.782609	Veillonella_sp_62404	0.0494465	NZ_AENU01000007	271433	272461	-	CDS	FIGFAM:FIG01197289	ID=PGOJCJAI_00445;inference=ab initio prediction:Prodigal:2.6;locus_tag=PGOJCJAI_00445;product=hypothetical protein
879309.3.peg.420	-3.8232	1.20316	-3.17763	0.00148483	111	4	19	4	1	Down	0.965217	0.826087	Veillonella_sp_62404	0.0283617	NZ_AENU01000007	272872	274428	-	CDS	FIGFAM:FIG00515945	ID=PGOJCJAI_00446;eC_number=2.1.1.33;Name=trmB_1;gene=trmB_1;inference=ab initio prediction:Prodigal:2.6,protein motif:HAMAP:MF_01057;locus_tag=PGOJCJAI_00446;product=tRNA (guanine-N(7)-)-methyltransferase
879309.3.peg.425	-2.7183	0.72291	-3.76022	0.000169765	96	19	11	12	1	Down	0.834783	0.478261	Veillonella_sp_62404	0.00882085	NZ_AENU01000007	281090	282406	-	CDS	FIGFAM:FIG00545265	ID=PGOJCJAI_00451;Name=ttuB;gene=ttuB;inference=ab initio prediction:Prodigal:2.6,similar to AA sequence:UniProtKB:Q44470;locus_tag=PGOJCJAI_00451;product=Putative tartrate transporter
879309.3.peg.208	-2.69761	0.833155	-3.23783	0.00120443	105	10	16	7	1	Down	0.913043	0.695652	Veillonella_sp_62404	0.0256208	NZ_AENU01000007	28149	29252	-	CDS	FIGFAM:FIG01264307	ID=PGOJCJAI_00216;db_xref=COG:COG0327;inference=ab initio prediction:Prodigal:2.6,similar to AA sequence:UniProtKB:P67272;locus_tag=PGOJCJAI_00216;product=GTP cyclohydrolase 1 type 2
879309.3.peg.454	-1.97281	0.635373	-3.10497	0.00190299	93	22	13	10	1	Down	0.808696	0.565217	Veillonella_sp_62404	0.0330805	NZ_AENU01000007	312282	313136	-	CDS	FIGFAM:FIG00003370	ID=PGOJCJAI_00481;eC_number=1.10.3.-;db_xref=COG:COG1496;inference=ab initio prediction:Prodigal:2.6,similar to AA sequence:UniProtKB:Q89ZI8;locus_tag=PGOJCJAI_00481;product=Polyphenol oxidase
879309.3.peg.460	-2.54792	0.783939	-3.25015	0.00115346	104	11	16	7	1	Down	0.904348	0.695652	Veillonella_sp_62404	0.0253864	NZ_AENU01000007	317346	318131	-	CDS	FIGFAM:FIG00744535	ID=PGOJCJAI_00487;eC_number=3.6.3.-;Name=ylmA;db_xref=COG:COG1119;gene=ylmA;inference=ab initio prediction:Prodigal:2.6,similar to AA sequence:UniProtKB:O31723;locus_tag=PGOJCJAI_00487;product=putative ABC transporter ATP-binding protein YlmA
879309.3.peg.478	-2.96315	0.898898	-3.29643	0.000979233	104	11	17	6	1	Down	0.904348	0.73913	Veillonella_sp_62404	0.0235735	NZ_AENU01000007	335890	336927	-	CDS	GO:0008939;KEGG:0008939;FIGFAM:FIG00000824;EC:0008939	ID=PGOJCJAI_00516;eC_number=2.4.2.21;Name=cobT_2;db_xref=COG:COG2038;gene=cobT_2;inference=ab initio prediction:Prodigal:2.6,similar to AA sequence:UniProtKB:A1JTP8;locus_tag=PGOJCJAI_00516;product=Nicotinate-nucleotide--dimethylbenzimidazole phosphoribosyltransferase
879309.3.peg.483	-3.81055	1.21937	-3.125	0.00177804	111	4	18	5	1	Down	0.965217	0.782609	Veillonella_sp_62404	0.031274	NZ_AENU01000007	342577	343362	-	CDS	GO:0004730;KEGG:0004730;FIGFAM:FIG00000093;EC:0004730	ID=PGOJCJAI_00521;eC_number=5.4.99.12;Name=truA;db_xref=COG:COG0101;gene=truA;inference=ab initio prediction:Prodigal:2.6,similar to AA sequence:UniProtKB:P07649;locus_tag=PGOJCJAI_00521;product=tRNA pseudouridine synthase A
879309.3.peg.484	-3.28582	1.00197	-3.27935	0.00104046	106	9	17	6	1	Down	0.921739	0.73913	Veillonella_sp_62404	0.0241836	NZ_AENU01000007	343359	344162	-	CDS	FIGFAM:FIG00024851	ID=PGOJCJAI_00522;Name=ecfT_1;db_xref=COG:COG0619;gene=ecfT_1;inference=ab initio prediction:Prodigal:2.6,similar to AA sequence:UniProtKB:P70972;locus_tag=PGOJCJAI_00522;product=Energy-coupling factor transporter transmembrane protein EcfT
879309.3.peg.521	-2.52788	0.834801	-3.02813	0.00246076	103	12	17	6	1	Down	0.895652	0.73913	Veillonella_sp_62404	0.0375265	NZ_AENU01000007	365117	365362	-	CDS	FIGFAM:FIG01679654	ID=PGOJCJAI_00559;Name=rplGB;db_xref=COG:COG1358;gene=rplGB;inference=ab initio prediction:Prodigal:2.6,similar to AA sequence:UniProtKB:P46350;locus_tag=PGOJCJAI_00559;product=Ribosome-associated protein L7Ae-like protein
879309.3.rna.29	2.70096	0.899431	3.00297	0.00267362	5	110	4	19	1	Up	0.0434783	0.173913	Veillonella_sp_62404	0.0389154	NZ_AENU01000007	385730	385802	-	RNA	NA	NA
879309.3.peg.217	-2.42012	0.742496	-3.25944	0.00111631	103	12	15	8	1	Down	0.895652	0.652174	Veillonella_sp_62404	0.024908	NZ_AENU01000007	39443	40480	-	CDS	FIGFAM:FIG01197258	ID=PGOJCJAI_00226;db_xref=COG:COG1840;inference=ab initio prediction:Prodigal:2.6,similar to AA sequence:UniProtKB:P43951;locus_tag=PGOJCJAI_00226;product=putative protein
879309.3.peg.221	-3.56777	1.11365	-3.20366	0.00135693	114	1	20	3	1	Down	0.991304	0.869565	Veillonella_sp_62404	0.0268607	NZ_AENU01000007	43391	45871	-	CDS	FIGFAM:FIG00000287	ID=PGOJCJAI_00230;inference=ab initio prediction:Prodigal:2.6;locus_tag=PGOJCJAI_00230;product=hypothetical protein
879309.3.peg.241	-2.83605	0.881785	-3.21626	0.00129873	104	11	17	6	1	Down	0.904348	0.73913	Veillonella_sp_62404	0.0264879	NZ_AENU01000007	67960	68883	-	CDS	FIGFAM:FIG00000519	ID=PGOJCJAI_00250;Name=minD;db_xref=COG:COG2894;gene=minD;inference=ab initio prediction:Prodigal:2.6,similar to AA sequence:UniProtKB:Q01464;locus_tag=PGOJCJAI_00250;product=Septum site-determining protein MinD
879309.3.peg.244	-2.61444	0.89376	-2.92521	0.00344224	107	8	18	5	1	Down	0.930435	0.782609	Veillonella_sp_62404	0.043891	NZ_AENU01000007	71317	72234	-	CDS	FIGFAM:FIG00000460	ID=PGOJCJAI_00253;Name=mreC;db_xref=COG:COG1792;gene=mreC;inference=ab initio prediction:Prodigal:2.6,similar to AA sequence:UniProtKB:Q8Y6Y4;locus_tag=PGOJCJAI_00253;product=Cell shape-determining protein MreC
879309.3.peg.246	-2.97517	0.942652	-3.15617	0.00159854	105	10	17	6	1	Down	0.913043	0.73913	Veillonella_sp_62404	0.0293869	NZ_AENU01000007	73493	74191	-	CDS	GO:0006281;KEGG:0006281;FIGFAM:FIG00037431;EC:0006281	ID=PGOJCJAI_00255;inference=ab initio prediction:Prodigal:2.6,similar to AA sequence:UniProtKB:Q02170;locus_tag=PGOJCJAI_00255;note=UPF0758 protein YsxA;product=hypothetical protein
879309.3.peg.247	-3.67207	1.02393	-3.58625	0.000335461	106	9	16	7	1	Down	0.921739	0.695652	Veillonella_sp_62404	0.0129619	NZ_AENU01000007	74379	74945	-	CDS	FIGFAM:FIG00021845	ID=PGOJCJAI_00256;Name=maf;db_xref=COG:COG0424;gene=maf;inference=ab initio prediction:Prodigal:2.6,similar to AA sequence:UniProtKB:Q02169;locus_tag=PGOJCJAI_00256;product=Septum formation protein Maf
879309.3.peg.251	-2.27865	0.752126	-3.02962	0.00244862	101	14	16	7	1	Down	0.878261	0.695652	Veillonella_sp_62404	0.0375265	NZ_AENU01000007	77783	79003	+	CDS	FIGFAM:FIG00007079	ID=PGOJCJAI_00260;inference=ab initio prediction:Prodigal:2.6,similar to AA sequence:UniProtKB:Q97P99;locus_tag=PGOJCJAI_00260;note=UPF0348 protein SP_1742;product=hypothetical protein
879309.3.peg.252	-2.85376	0.900187	-3.17019	0.00152339	107	8	17	6	1	Down	0.930435	0.73913	Veillonella_sp_62404	0.028553	NZ_AENU01000007	79095	79616	-	CDS	GO:0004845;KEGG:0004845;FIGFAM:FIG00000677;EC:0004845	ID=PGOJCJAI_00261;Name=pyrR;db_xref=COG:COG2065;gene=pyrR;inference=ab initio prediction:Prodigal:2.6,similar to AA sequence:UniProtKB:P39765;locus_tag=PGOJCJAI_00261;product=Bifunctional protein PyrR
879309.3.peg.573	-2.57317	0.867524	-2.9661	0.00301599	107	8	18	5	1	Down	0.930435	0.782609	Veillonella_sp_62404	0.0410492	NZ_AENU01000009	31827	34190	-	CDS	FIGFAM:FIG00000308	ID=PGOJCJAI_00620;eC_number=3.1.13.1;Name=rnr;db_xref=COG:COG0557;gene=rnr;inference=ab initio prediction:Prodigal:2.6,similar to AA sequence:UniProtKB:O32231;locus_tag=PGOJCJAI_00620;product=Ribonuclease R
879309.3.peg.584	-2.48687	0.850055	-2.92554	0.00343864	107	8	18	5	1	Down	0.930435	0.782609	Veillonella_sp_62404	0.043891	NZ_AENU01000009	42656	43807	-	CDS	FIGFAM:FIG00346989	ID=PGOJCJAI_00631;eC_number=3.1.-.-;Name=yacL;db_xref=COG:COG4956;gene=yacL;inference=ab initio prediction:Prodigal:2.6,similar to AA sequence:UniProtKB:Q06754;locus_tag=PGOJCJAI_00631;product=putative PIN and TRAM-domain containing protein YacL
879309.3.peg.587	-1.99726	0.611186	-3.26784	0.0010837	96	19	12	11	1	Down	0.834783	0.521739	Veillonella_sp_62404	0.0245845	NZ_AENU01000009	47923	48984	-	CDS	FIGFAM:FIG00007067	ID=PGOJCJAI_00634;eC_number=2.7.14.1;Name=mcsB;gene=mcsB;inference=ab initio prediction:Prodigal:2.6,similar to AA sequence:UniProtKB:P0DMM5;locus_tag=PGOJCJAI_00634;product=Protein-arginine kinase
879309.3.peg.589	-1.61242	0.546327	-2.95138	0.00316354	92	23	11	12	1	Down	0.8	0.478261	Veillonella_sp_62404	0.041858	NZ_AENU01000009	49314	49532	-	CDS	FIGFAM:FIG00002022	ID=PGOJCJAI_00636;inference=ab initio prediction:Prodigal:2.6;locus_tag=PGOJCJAI_00636;product=hypothetical protein
879309.3.peg.593	-2.86833	0.926497	-3.09588	0.00196227	110	5	18	5	1	Down	0.956522	0.782609	Veillonella_sp_62404	0.0333828	NZ_AENU01000009	51643	52068	-	CDS	FIGFAM:FIG00000306	ID=PGOJCJAI_00640;eC_number=2.-.-.-;Name=sufU;db_xref=COG:COG0822;gene=sufU;inference=ab initio prediction:Prodigal:2.6,similar to AA sequence:UniProtKB:O32163;locus_tag=PGOJCJAI_00640;product=Zinc-dependent sulfurtransferase SufU
879309.3.peg.603	-2.1961	0.742604	-2.9573	0.00310351	105	10	17	6	1	Down	0.913043	0.73913	Veillonella_sp_62404	0.0415335	NZ_AENU01000009	61185	62573	-	CDS	FIGFAM:FIG01197678	ID=PGOJCJAI_00650;inference=ab initio prediction:Prodigal:2.6;locus_tag=PGOJCJAI_00650;product=hypothetical protein
879309.3.peg.604	-4.13528	1.37846	-2.99993	0.00270041	114	1	20	3	1	Down	0.991304	0.869565	Veillonella_sp_62404	0.0390512	NZ_AENU01000009	62576	63607	-	CDS	FIGFAM:FIG00134348	ID=PGOJCJAI_00651;eC_number=2.3.1.234;Name=tsaD_1;db_xref=COG:COG0533;gene=tsaD_1;inference=ab initio prediction:Prodigal:2.6,similar to AA sequence:UniProtKB:Q2FWL2;locus_tag=PGOJCJAI_00651;product=tRNA N6-adenosine threonylcarbamoyltransferase
879309.3.peg.553	-3.50622	0.928905	-3.77457	0.000160283	108	7	15	8	1	Down	0.93913	0.652174	Veillonella_sp_62404	0.00865243	NZ_AENU01000009	6686	7213	-	CDS	FIGFAM:FIG01197367	NA
879309.3.peg.610	-2.44258	0.80922	-3.01844	0.0025408	104	11	17	6	1	Down	0.904348	0.73913	Veillonella_sp_62404	0.0377396	NZ_AENU01000009	66938	67999	-	CDS	FIGFAM:FIG00001385	NA
879309.3.peg.612	-3.309	0.97795	-3.3836	0.00071541	107	8	17	6	1	Down	0.930435	0.73913	Veillonella_sp_62404	0.0199187	NZ_AENU01000009	69228	70799	-	CDS	FIGFAM:FIG00000592	ID=PGOJCJAI_00659;Name=nnr;db_xref=COG:COG0062;gene=nnr;inference=ab initio prediction:Prodigal:2.6,similar to AA sequence:UniProtKB:Q9X024;locus_tag=PGOJCJAI_00659;product=Bifunctional NAD(P)H-hydrate repair enzyme Nnr
879309.3.peg.616	-3.70499	1.20244	-3.08124	0.00206143	113	2	20	3	1	Down	0.982609	0.869565	Veillonella_sp_62404	0.0344085	NZ_AENU01000009	73045	74307	-	CDS	FIGFAM:FIG00524602	ID=PGOJCJAI_00664;inference=ab initio prediction:Prodigal:2.6;locus_tag=PGOJCJAI_00664;product=hypothetical protein
879309.3.peg.618	-2.9174	0.975438	-2.99086	0.00278189	105	10	18	5	1	Down	0.913043	0.782609	Veillonella_sp_62404	0.0396315	NZ_AENU01000009	74991	75632	-	CDS	GO:0004609;KEGG:0004609;FIGFAM:FIG00001264;EC:0004609	ID=PGOJCJAI_00666;eC_number=4.1.1.65;Name=psd;db_xref=COG:COG0688;gene=psd;inference=ab initio prediction:Prodigal:2.6,similar to AA sequence:UniProtKB:P9WHQ5;locus_tag=PGOJCJAI_00666;product=Phosphatidylserine decarboxylase proenzyme
879309.3.peg.619	-4.70278	1.63392	-2.87822	0.00399921	115	NA	20	3	1	Down	NA	0.869565	Veillonella_sp_62404	0.0475792	NZ_AENU01000009	75646	76368	-	CDS	GO:0047244;KEGG:0047244;FIGFAM:FIG00001834;EC:0047244	ID=PGOJCJAI_00667;eC_number=2.4.1.187;Name=tagA;db_xref=COG:COG1922;gene=tagA;inference=ab initio prediction:Prodigal:2.6,similar to AA sequence:UniProtKB:P27620;locus_tag=PGOJCJAI_00667;product=N-acetylglucosaminyldiphosphoundecaprenol N-acetyl-beta-D-mannosaminyltransferase
879309.3.peg.622	-3.28287	0.964403	-3.40404	0.000663972	108	7	17	6	1	Down	0.93913	0.73913	Veillonella_sp_62404	0.0192037	NZ_AENU01000009	78233	79198	-	CDS	GO:0003676,0004386,0005524,0008026;KEGG:0003676,0004386,0005524,0008026;FIGFAM:FIG00021289;EC:0003676,0004386,0005524,0008026	ID=PGOJCJAI_00670;eC_number=3.6.4.12;Name=recG_1;gene=recG_1;inference=ab initio prediction:Prodigal:2.6,similar to AA sequence:UniProtKB:P64325;locus_tag=PGOJCJAI_00670;product=ATP-dependent DNA helicase RecG
879309.3.peg.556	-2.41241	0.8126	-2.96876	0.00299004	101	14	17	6	1	Down	0.878261	0.73913	Veillonella_sp_62404	0.0409054	NZ_AENU01000009	9654	10130	-	CDS	FIGFAM:FIG01954455	ID=PGOJCJAI_00602;eC_number=3.1.-.-;Name=ybeY;db_xref=COG:COG0319;gene=ybeY;inference=ab initio prediction:Prodigal:2.6,similar to AA sequence:UniProtKB:O67367;locus_tag=PGOJCJAI_00602;product=Endoribonuclease YbeY
879309.3.peg.634	-2.87105	0.814596	-3.52451	0.000424266	99	16	14	9	1	Down	0.86087	0.608696	Veillonella_sp_62404	0.0151427	NZ_AENU01000010	10105	10683	+	CDS	GO:0004045;KEGG:0004045;FIGFAM:FIG00000151;EC:0004045	ID=PGOJCJAI_00684;eC_number=3.1.1.29;Name=pth;gene=pth;inference=ab initio prediction:Prodigal:2.6,similar to AA sequence:UniProtKB:B5XIP6;locus_tag=PGOJCJAI_00684;product=Peptidyl-tRNA hydrolase
879309.3.peg.645	-2.61507	0.887352	-2.94705	0.00320818	105	10	18	5	1	Down	0.913043	0.782609	Veillonella_sp_62404	0.0418811	NZ_AENU01000010	20921	22486	+	CDS	GO:0004309;KEGG:0004309;FIGFAM:FIG00066575;EC:0004309	ID=PGOJCJAI_00695;eC_number=3.6.1.40;Name=gppA_2;gene=gppA_2;inference=ab initio prediction:Prodigal:2.6,protein motif:HAMAP:MF_01550;locus_tag=PGOJCJAI_00695;product=Guanosine-5'-triphosphate%2C3'-diphosphate pyrophosphatase
879309.3.peg.648	-2.67454	0.88288	-3.02934	0.00245091	103	12	17	6	1	Down	0.895652	0.73913	Veillonella_sp_62404	0.0375265	NZ_AENU01000010	26053	26991	-	CDS	FIGFAM:FIG00002199	ID=PGOJCJAI_00698;Name=msrAB;db_xref=COG:COG0225;gene=msrAB;inference=ab initio prediction:Prodigal:2.6,similar to AA sequence:UniProtKB:P45213;locus_tag=PGOJCJAI_00698;product=Peptide methionine sulfoxide reductase MsrA/MsrB
879309.3.peg.650	-3.58828	1.07943	-3.32424	0.000886597	107	8	17	6	1	Down	0.930435	0.73913	Veillonella_sp_62404	0.022691	NZ_AENU01000010	28430	29368	-	CDS	FIGFAM:FIG01327935	ID=PGOJCJAI_00700;inference=ab initio prediction:Prodigal:2.6;locus_tag=PGOJCJAI_00700;product=hypothetical protein
879309.3.peg.651	-3.43948	1.0834	-3.17472	0.00149983	108	7	18	5	1	Down	0.93913	0.782609	Veillonella_sp_62404	0.0283971	NZ_AENU01000010	29474	30007	+	CDS	GO:0003676,0006304;KEGG:0003676,0006304;FIGFAM:FIG00001477;EC:0003676,0006304	ID=PGOJCJAI_00701;eC_number=3.1.26.8;Name=rnmV;db_xref=COG:COG1658;gene=rnmV;inference=ab initio prediction:Prodigal:2.6,similar to AA sequence:UniProtKB:P37547;locus_tag=PGOJCJAI_00701;product=Ribonuclease M5
879309.3.peg.653	-3.90114	1.16484	-3.34908	0.0008108	114	1	19	4	1	Down	0.991304	0.826087	Veillonella_sp_62404	0.0214192	NZ_AENU01000010	30975	32222	-	CDS	FIGFAM:FIG01324789	ID=PGOJCJAI_00703;Name=gltS;db_xref=COG:COG0786;gene=gltS;inference=ab initio prediction:Prodigal:2.6,similar to AA sequence:UniProtKB:P0AER8;locus_tag=PGOJCJAI_00703;product=Sodium/glutamate symporter
879309.3.peg.655	-2.54281	0.821643	-3.09478	0.00196956	106	9	17	6	1	Down	0.921739	0.73913	Veillonella_sp_62404	0.0333828	NZ_AENU01000010	34535	36844	+	CDS	GO:0003917;KEGG:0003917;FIGFAM:FIG00000578;EC:0003917	ID=PGOJCJAI_00705;eC_number=5.99.1.2;Name=topB;db_xref=COG:COG0550;gene=topB;inference=ab initio prediction:Prodigal:2.6,similar to AA sequence:UniProtKB:P14294;locus_tag=PGOJCJAI_00705;product=DNA topoisomerase 3
879309.3.peg.656	-3.43662	1.01347	-3.39096	0.000696492	110	5	17	6	1	Down	0.956522	0.73913	Veillonella_sp_62404	0.0196935	NZ_AENU01000010	37013	38311	-	CDS	FIGFAM:FIG00012766	ID=PGOJCJAI_00706;eC_number=3.6.4.13;Name=cshE;db_xref=COG:COG0513;gene=cshE;inference=ab initio prediction:Prodigal:2.6,similar to AA sequence:UniProtKB:Q81DF9;locus_tag=PGOJCJAI_00706;product=DEAD-box ATP-dependent RNA helicase CshE
879309.3.peg.668	-3.09918	1.02656	-3.019	0.00253609	105	10	18	5	1	Down	0.913043	0.782609	Veillonella_sp_62404	0.0377396	NZ_AENU01000010	48472	50754	+	CDS	FIGFAM:FIG00034445	ID=PGOJCJAI_00718;eC_number=6.2.-.-;Name=hypF;db_xref=COG:COG0068;gene=hypF;inference=ab initio prediction:Prodigal:2.6,similar to AA sequence:UniProtKB:Q02987;locus_tag=PGOJCJAI_00718;product=Carbamoyltransferase HypF
879309.3.peg.632	-4.06253	1.39983	-2.90216	0.00370601	115	NA	21	2	1	Down	NA	0.913043	Veillonella_sp_62404	0.0454141	NZ_AENU01000010	7642	9015	+	CDS	GO:0003977,0019134;KEGG:0003977,0019134;FIGFAM:FIG00000353;EC:0003977,0019134	ID=PGOJCJAI_00682;Name=glmU;gene=glmU;inference=ab initio prediction:Prodigal:2.6,similar to AA sequence:UniProtKB:Q7A7B4;locus_tag=PGOJCJAI_00682;product=Bifunctional protein GlmU
879309.3.peg.633	-2.67131	0.852566	-3.13325	0.0017288	111	4	18	5	1	Down	0.965217	0.782609	Veillonella_sp_62404	0.0309817	NZ_AENU01000010	9141	10094	+	CDS	GO:0004749;KEGG:0004749;FIGFAM:FIG00096830;EC:0004749	ID=PGOJCJAI_00683;eC_number=2.7.6.1;Name=prs;db_xref=COG:COG0462;gene=prs;inference=ab initio prediction:Prodigal:2.6,similar to AA sequence:UniProtKB:P14193;locus_tag=PGOJCJAI_00683;product=Ribose-phosphate pyrophosphokinase
879309.3.peg.682	-3.18711	0.960545	-3.31802	0.000906585	108	7	18	5	1	Down	0.93913	0.782609	Veillonella_sp_62404	0.0227835	NZ_AENU01000012	10192	10788	+	CDS	FIGFAM:FIG00000459	ID=PGOJCJAI_00733;eC_number=2.3.1.-;Name=plsY;db_xref=COG:COG0344;gene=plsY;inference=ab initio prediction:Prodigal:2.6,similar to AA sequence:UniProtKB:Q45064;locus_tag=PGOJCJAI_00733;product=Glycerol-3-phosphate acyltransferase
879309.3.peg.683	-2.2388	0.734102	-3.04971	0.00229061	104	11	16	7	1	Down	0.904348	0.695652	Veillonella_sp_62404	0.0366825	NZ_AENU01000012	10792	11790	+	CDS	GO:0047952;KEGG:0047952;FIGFAM:FIG00000309;EC:0047952	ID=PGOJCJAI_00734;eC_number=1.1.1.94;Name=gpsA;db_xref=COG:COG0240;gene=gpsA;inference=ab initio prediction:Prodigal:2.6,similar to AA sequence:UniProtKB:P9WN77;locus_tag=PGOJCJAI_00734;product=Glycerol-3-phosphate dehydrogenase [NAD(P)+]
879309.3.peg.690	-2.98246	0.883871	-3.37432	0.000739985	108	7	17	6	1	Down	0.93913	0.73913	Veillonella_sp_62404	0.0204333	NZ_AENU01000012	16712	17593	+	CDS	FIGFAM:FIG00032749	ID=PGOJCJAI_00741;inference=ab initio prediction:Prodigal:2.6,similar to AA sequence:UniProtKB:P44726;locus_tag=PGOJCJAI_00741;note=UPF0701 protein HI_0467;product=hypothetical protein
879309.3.peg.694	-2.87053	0.901631	-3.18371	0.00145399	105	10	17	6	1	Down	0.913043	0.73913	Veillonella_sp_62404	0.0281973	NZ_AENU01000012	18790	19989	+	CDS	GO:0004632,0004633;KEGG:0004632,0004633;FIGFAM:FIG00000330;EC:0004632,0004633	ID=PGOJCJAI_00745;Name=coaBC;db_xref=COG:COG0452;gene=coaBC;inference=ab initio prediction:Prodigal:2.6,similar to AA sequence:UniProtKB:P0ABQ0;locus_tag=PGOJCJAI_00745;product=Coenzyme A biosynthesis bifunctional protein CoaBC
879309.3.peg.676	-2.57478	0.847588	-3.03777	0.00238336	104	11	17	6	1	Down	0.904348	0.73913	Veillonella_sp_62404	0.0371052	NZ_AENU01000012	3578	4306	+	CDS	GO:0003723;KEGG:0003723;FIGFAM:FIG00869624;EC:0003723	ID=PGOJCJAI_00727;eC_number=5.4.99.22;Name=rluB;db_xref=COG:COG1187;gene=rluB;inference=ab initio prediction:Prodigal:2.6,similar to AA sequence:UniProtKB:P35159;locus_tag=PGOJCJAI_00727;product=Ribosomal large subunit pseudouridine synthase B
879309.3.peg.678	-2.76595	0.859461	-3.21824	0.00128981	107	8	17	6	1	Down	0.930435	0.73913	Veillonella_sp_62404	0.026456	NZ_AENU01000012	5559	6242	+	CDS	GO:0004127;KEGG:0004127;FIGFAM:FIG00041008;EC:0004127	ID=PGOJCJAI_00729;eC_number=2.7.4.25;Name=cmk;db_xref=COG:COG0283;gene=cmk;inference=ab initio prediction:Prodigal:2.6,similar to AA sequence:UniProtKB:P38493;locus_tag=PGOJCJAI_00729;product=Cytidylate kinase
879309.3.peg.741	-2.07675	0.680587	-3.05141	0.00227768	106	9	16	7	1	Down	0.921739	0.695652	Veillonella_sp_62404	0.0365628	NZ_AENU01000012	68610	69053	+	CDS	FIGFAM:FIG00012764	ID=PGOJCJAI_00792;Name=yqeY;db_xref=COG:COG1610;gene=yqeY;inference=ab initio prediction:Prodigal:2.6,similar to AA sequence:UniProtKB:P54464;locus_tag=PGOJCJAI_00792;product=putative protein YqeY
879309.3.peg.742	-2.81015	0.888048	-3.16441	0.00155397	105	10	17	6	1	Down	0.913043	0.73913	Veillonella_sp_62404	0.0290204	NZ_AENU01000012	69275	71182	+	CDS	FIGFAM:FIG00046902	ID=PGOJCJAI_00793;inference=ab initio prediction:Prodigal:2.6;locus_tag=PGOJCJAI_00793;product=hypothetical protein
879309.3.peg.681	-3.71792	1.03011	-3.60924	0.000307092	107	8	16	7	1	Down	0.930435	0.695652	Veillonella_sp_62404	0.0124884	NZ_AENU01000012	8858	10192	+	CDS	GO:0005525,0005622;KEGG:0005525,0005622;FIGFAM:FIG00129616;EC:0005525,0005622	ID=PGOJCJAI_00732;Name=der_1;db_xref=COG:COG1160;gene=der_1;inference=ab initio prediction:Prodigal:2.6,similar to AA sequence:UniProtKB:P50743;locus_tag=PGOJCJAI_00732;product=GTPase Der
879309.3.peg.768	-2.8455	0.940407	-3.02582	0.00247962	106	9	18	5	1	Down	0.921739	0.782609	Veillonella_sp_62404	0.0376431	NZ_AENU01000014	23213	24151	-	CDS	GO:0004563;KEGG:0004563;FIGFAM:FIG00001088;EC:0004563	NA
879309.3.peg.782	-1.86374	0.56838	-3.27905	0.00104159	86	29	10	13	1	Down	0.747826	0.434783	Veillonella_sp_62404	0.0241836	NZ_AENU01000014	39310	39717	-	CDS	NA	NA
879309.3.peg.794	-2.86388	0.965948	-2.96484	0.00302845	111	4	19	4	1	Down	0.965217	0.826087	Veillonella_sp_62404	0.0411355	NZ_AENU01000014	50583	51350	+	CDS	GO:0008705;KEGG:0008705;FIGFAM:FIG00091606;EC:0008705	ID=PGOJCJAI_00850;inference=ab initio prediction:Prodigal:2.6;locus_tag=PGOJCJAI_00850;product=hypothetical protein
879309.3.peg.797	2.58093	0.863391	2.9893	0.00279618	55	60	22	1	1	Up	0.478261	0.956522	Veillonella_sp_62404	0.039673	NZ_AENU01000014	54952	56559	-	CDS	FIGFAM:FIG01306568	ID=PGOJCJAI_00853;inference=ab initio prediction:Prodigal:2.6,similar to AA sequence:ISfinder:ISCpe5;locus_tag=PGOJCJAI_00853;product=IS1182 family transposase ISCpe5
879309.3.peg.798	-2.98908	0.99063	-3.01735	0.00254993	113	2	19	4	1	Down	0.982609	0.826087	Veillonella_sp_62404	0.0377396	NZ_AENU01000014	56760	57512	-	CDS	FIGFAM:FIG01089612	ID=PGOJCJAI_00854;eC_number=2.1.1.-;Name=rsmG;db_xref=COG:COG0357;gene=rsmG;inference=ab initio prediction:Prodigal:2.6,similar to AA sequence:UniProtKB:P25813;locus_tag=PGOJCJAI_00854;product=Ribosomal RNA small subunit methyltransferase G
879309.3.peg.804	-2.7663	0.919689	-3.00787	0.00263089	112	3	19	4	1	Down	0.973913	0.826087	Veillonella_sp_62404	0.0383766	NZ_AENU01000014	63309	63977	-	CDS	FIGFAM:FIG00130900	ID=PGOJCJAI_00860;Name=yidC;gene=yidC;inference=ab initio prediction:Prodigal:2.6,similar to AA sequence:UniProtKB:Q1R4M9;locus_tag=PGOJCJAI_00860;product=Membrane protein insertase YidC
879309.3.peg.879	-3.50703	1.02943	-3.40676	0.000657401	107	8	17	6	1	Down	0.930435	0.73913	Veillonella_sp_62404	0.0190959	NZ_AENU01000015	22936	23850	-	CDS	GO:0003872;KEGG:0003872;FIGFAM:FIG00058830;EC:0003872	ID=PGOJCJAI_00942;eC_number=2.7.1.11;Name=pfkA;gene=pfkA;inference=ab initio prediction:Prodigal:2.6,similar to AA sequence:UniProtKB:P00512;locus_tag=PGOJCJAI_00942;product=ATP-dependent 6-phosphofructokinase
879309.3.peg.884	-2.17623	0.75413	-2.88575	0.00390479	103	12	17	6	1	Down	0.895652	0.73913	Veillonella_sp_62404	0.0467878	NZ_AENU01000015	26667	27074	-	CDS	FIGFAM:FIG01197237	ID=PGOJCJAI_00947;inference=ab initio prediction:Prodigal:2.6;locus_tag=PGOJCJAI_00947;product=hypothetical protein
879309.3.peg.888	-2.70248	0.874951	-3.08873	0.00201015	103	12	17	6	1	Down	0.895652	0.73913	Veillonella_sp_62404	0.0337203	NZ_AENU01000015	28431	28988	-	CDS	FIGFAM:FIG01197598	NA
879309.3.peg.891	-2.76332	0.858782	-3.21772	0.00129213	107	8	17	6	1	Down	0.930435	0.73913	Veillonella_sp_62404	0.026456	NZ_AENU01000015	30818	31837	-	CDS	GO:0005524,0005622,0006810;KEGG:0005524,0005622,0006810;FIGFAM:FIG00034926;EC:0005524,0005622,0006810	ID=PGOJCJAI_00954;Name=pilT;db_xref=COG:COG2805;gene=pilT;inference=ab initio prediction:Prodigal:2.6,similar to AA sequence:UniProtKB:P24559;locus_tag=PGOJCJAI_00954;product=Twitching mobility protein
879309.3.peg.892	-2.59698	0.894332	-2.90382	0.00368638	107	8	18	5	1	Down	0.930435	0.782609	Veillonella_sp_62404	0.0454141	NZ_AENU01000015	31821	32831	-	CDS	GO:0005524,0005622,0006810;KEGG:0005524,0005622,0006810;FIGFAM:FIG00002390;EC:0005524,0005622,0006810	ID=PGOJCJAI_00955;Name=epsE;db_xref=COG:COG2804;gene=epsE;inference=ab initio prediction:Prodigal:2.6,similar to AA sequence:UniProtKB:P37093;locus_tag=PGOJCJAI_00955;product=Type II secretion system protein E
879309.3.peg.906	-3.09012	0.980542	-3.15144	0.00162469	113	2	19	4	1	Down	0.982609	0.826087	Veillonella_sp_62404	0.0297049	NZ_AENU01000015	45206	46288	-	CDS	GO:0003747,0006415;KEGG:0003747,0006415;FIGFAM:FIG00000188;EC:0003747,0006415	ID=PGOJCJAI_00969;Name=prfA;db_xref=COG:COG0216;gene=prfA;inference=ab initio prediction:Prodigal:2.6,similar to AA sequence:UniProtKB:Q8DU64;locus_tag=PGOJCJAI_00969;product=Peptide chain release factor 1
879309.3.peg.913	-2.80908	0.907226	-3.09634	0.00195926	106	9	18	5	1	Down	0.921739	0.782609	Veillonella_sp_62404	0.0333828	NZ_AENU01000015	50441	51640	-	CDS	GO:0004069;KEGG:0004069;FIGFAM:FIG01294635;EC:0004069	ID=PGOJCJAI_00975;eC_number=2.6.1.57;Name=tyrB;db_xref=COG:COG1448;gene=tyrB;inference=ab initio prediction:Prodigal:2.6,similar to AA sequence:UniProtKB:P04693;locus_tag=PGOJCJAI_00975;product=Aromatic-amino-acid aminotransferase
879309.3.peg.917	-2.69812	0.868765	-3.10569	0.00189834	104	11	17	6	1	Down	0.904348	0.73913	Veillonella_sp_62404	0.0330805	NZ_AENU01000016	1010	1891	-	CDS	FIGFAM:FIG00021517	ID=PGOJCJAI_00979;Name=ftsQ;gene=ftsQ;inference=ab initio prediction:Prodigal:2.6,protein motif:HAMAP:MF_00911;locus_tag=PGOJCJAI_00979;product=Cell division protein FtsQ
879309.3.peg.916	-2.75293	0.835194	-3.29616	0.000980178	105	10	16	7	1	Down	0.913043	0.695652	Veillonella_sp_62404	0.0235735	NZ_AENU01000016	314	949	-	CDS	FIGFAM:FIG00008602	ID=PGOJCJAI_00978;inference=ab initio prediction:Prodigal:2.6;locus_tag=PGOJCJAI_00978;product=hypothetical protein
879309.3.peg.921	-2.7657	0.912261	-3.0317	0.00243178	111	4	19	4	1	Down	0.965217	0.826087	Veillonella_sp_62404	0.0374248	NZ_AENU01000016	5355	6725	-	CDS	GO:0008764;KEGG:0008764;FIGFAM:FIG00085033;EC:0008764	ID=PGOJCJAI_00983;eC_number=6.3.2.9;Name=murD;db_xref=COG:COG0771;gene=murD;inference=ab initio prediction:Prodigal:2.6,similar to AA sequence:UniProtKB:P0C0D7;locus_tag=PGOJCJAI_00983;product=UDP-N-acetylmuramoylalanine--D-glutamate ligase
879309.3.peg.1004	-2.42998	0.822306	-2.95508	0.00312584	101	14	17	6	1	Down	0.878261	0.73913	Veillonella_sp_62404	0.0415335	NZ_AENU01000017	21068	22009	+	CDS	FIGFAM:FIG01016270	ID=PGOJCJAI_01066;eC_number=5.4.99.25;Name=truB;gene=truB;inference=ab initio prediction:Prodigal:2.6,similar to AA sequence:UniProtKB:P65855;locus_tag=PGOJCJAI_01066;product=tRNA pseudouridine synthase B
879309.3.peg.1012	-3.01209	0.915675	-3.28948	0.00100374	105	10	17	6	1	Down	0.913043	0.73913	Veillonella_sp_62404	0.0238833	NZ_AENU01000017	29630	30355	+	CDS	FIGFAM:FIG01114305	ID=PGOJCJAI_01074;Name=glnQ;gene=glnQ;inference=ab initio prediction:Prodigal:2.6,similar to AA sequence:UniProtKB:P27675;locus_tag=PGOJCJAI_01074;product=Glutamine transport ATP-binding protein GlnQ
879309.3.peg.1015	-3.59209	1.10525	-3.25003	0.00115393	112	3	19	4	1	Down	0.973913	0.826087	Veillonella_sp_62404	0.0253864	NZ_AENU01000017	32056	34491	+	CDS	GO:0003676,0004386,0005515,0005524,0016020,0017038;KEGG:0003676,0004386,0005515,0005524,0016020,0017038;FIGFAM:FIG00034293;EC:0003676,0004386,0005515,0005524,0016020,0017038	ID=PGOJCJAI_01077;Name=secA;db_xref=COG:COG0653;gene=secA;inference=ab initio prediction:Prodigal:2.6,similar to AA sequence:UniProtKB:P28366;locus_tag=PGOJCJAI_01077;product=Protein translocase subunit SecA
879309.3.peg.1016	-3.20504	0.984332	-3.25606	0.0011297	106	9	17	6	1	Down	0.921739	0.73913	Veillonella_sp_62404	0.0251003	NZ_AENU01000017	34727	35719	+	CDS	GO:0003747,0006415;KEGG:0003747,0006415;FIGFAM:FIG01255877;EC:0003747,0006415	ID=PGOJCJAI_01078;Name=prfB;gene=prfB;inference=ab initio prediction:Prodigal:2.6,similar to AA sequence:UniProtKB:Q7A6R4;locus_tag=PGOJCJAI_01078;product=Peptide chain release factor 2
879309.3.peg.1018	-2.84381	0.882208	-3.22352	0.00126628	105	10	17	6	1	Down	0.913043	0.73913	Veillonella_sp_62404	0.0263056	NZ_AENU01000017	36521	38479	+	CDS	FIGFAM:FIG01165605	NA
879309.3.peg.1019	-2.18626	0.757123	-2.88758	0.00388215	103	12	17	6	1	Down	0.895652	0.73913	Veillonella_sp_62404	0.0465997	NZ_AENU01000017	38472	39572	+	CDS	FIGFAM:FIG00872162	ID=PGOJCJAI_01081;inference=ab initio prediction:Prodigal:2.6;locus_tag=PGOJCJAI_01081;product=hypothetical protein
879309.3.peg.1142	-3.13599	0.987956	-3.17422	0.00150238	105	10	17	6	1	Down	0.913043	0.73913	Veillonella_sp_62404	0.0283971	NZ_AENU01000018	104258	104989	-	CDS	FIGFAM:FIG01197447	ID=PGOJCJAI_01219;inference=ab initio prediction:Prodigal:2.6;locus_tag=PGOJCJAI_01219;product=hypothetical protein
879309.3.peg.1143	-2.94165	0.804499	-3.6565	0.000255687	104	11	14	9	1	Down	0.904348	0.608696	Veillonella_sp_62404	0.0112134	NZ_AENU01000018	105237	105839	-	CDS	FIGFAM:FIG01197234	ID=PGOJCJAI_01220;inference=ab initio prediction:Prodigal:2.6;locus_tag=PGOJCJAI_01220;product=hypothetical protein
879309.3.peg.1148	-3.85288	1.11001	-3.47104	0.000518444	108	7	17	6	1	Down	0.93913	0.73913	Veillonella_sp_62404	0.0168872	NZ_AENU01000018	110244	110903	-	CDS	GO:0008176;KEGG:0008176;FIGFAM:FIG00002733;EC:0008176	ID=PGOJCJAI_01225;eC_number=2.1.1.33;Name=trmB_2;db_xref=COG:COG0220;gene=trmB_2;inference=ab initio prediction:Prodigal:2.6,similar to AA sequence:UniProtKB:O34522;locus_tag=PGOJCJAI_01225;product=tRNA (guanine-N(7)-)-methyltransferase
879309.3.peg.1150	-3.88657	0.811782	-4.7877	1.68706e-06	109	6	8	15	1	Down	0.947826	0.347826	Veillonella_sp_62404	0.000848874	NZ_AENU01000018	112215	112463	-	CDS	FIGFAM:FIG01197604	ID=PGOJCJAI_01227;inference=ab initio prediction:Prodigal:2.6;locus_tag=PGOJCJAI_01227;product=hypothetical protein
879309.3.peg.1151	-4.94571	1.09001	-4.53732	5.69729e-06	113	2	8	15	1	Down	0.982609	0.347826	Veillonella_sp_62404	0.00119465	NZ_AENU01000018	112481	113542	-	CDS	FIGFAM:FIG01349516	ID=PGOJCJAI_01228;inference=ab initio prediction:Prodigal:2.6;locus_tag=PGOJCJAI_01228;product=hypothetical protein
879309.3.peg.1152	-7.99966	2.26532	-3.53136	0.000413423	114	1	8	15	1	Down	0.991304	0.347826	Veillonella_sp_62404	0.014995	NZ_AENU01000018	113663	114820	+	CDS	GO:0031071;KEGG:0031071;FIGFAM:FIG00000001;EC:0031071	ID=PGOJCJAI_01229;eC_number=2.8.1.7;Name=sufS_2;db_xref=COG:COG0520;gene=sufS_2;inference=ab initio prediction:Prodigal:2.6,similar to AA sequence:UniProtKB:O32164;locus_tag=PGOJCJAI_01229;product=Cysteine desulfurase SufS
879309.3.peg.1153	-6.93712	1.8738	-3.70217	0.000213764	114	1	9	14	1	Down	0.991304	0.391304	Veillonella_sp_62404	0.0102823	NZ_AENU01000018	114869	115699	-	CDS	FIGFAM:FIG00003593	ID=PGOJCJAI_01230;eC_number=4.-.-.-;Name=nifB;db_xref=COG:COG0535;gene=nifB;inference=ab initio prediction:Prodigal:2.6,similar to AA sequence:UniProtKB:P27714;locus_tag=PGOJCJAI_01230;product=FeMo cofactor biosynthesis protein NifB
879309.3.peg.1154	-5.63048	1.25989	-4.46903	7.85737e-06	113	2	7	16	1	Down	0.982609	0.304348	Veillonella_sp_62404	0.00137052	NZ_AENU01000018	115702	116508	-	CDS	FIGFAM:FIG01197295	NA
879309.3.peg.1155	-6.01097	1.59991	-3.75708	0.000171908	114	1	10	13	1	Down	0.991304	0.434783	Veillonella_sp_62404	0.00882085	NZ_AENU01000018	116501	117364	-	CDS	FIGFAM:FIG00021644	ID=PGOJCJAI_01232;Name=modA_1;db_xref=COG:COG0725;gene=modA_1;inference=ab initio prediction:Prodigal:2.6,similar to AA sequence:UniProtKB:P9WGU3;locus_tag=PGOJCJAI_01232;product=Molybdate-binding protein ModA
879309.3.peg.1160	-3.5746	1.01404	-3.52509	0.000423344	113	2	17	6	1	Down	0.982609	0.73913	Veillonella_sp_62404	0.0151427	NZ_AENU01000018	120284	121513	+	CDS	FIGFAM:FIG01288927	ID=PGOJCJAI_01237;eC_number=2.6.1.83;Name=dapL;db_xref=COG:COG0436;gene=dapL;inference=ab initio prediction:Prodigal:2.6,similar to AA sequence:UniProtKB:A3DK17;locus_tag=PGOJCJAI_01237;product=LL-diaminopimelate aminotransferase
879309.3.peg.1181	-1.96761	0.642623	-3.06184	0.00219984	98	17	14	9	1	Down	0.852174	0.608696	Veillonella_sp_62404	0.0360022	NZ_AENU01000018	139187	140458	-	CDS	FIGFAM:FIG01197357	ID=PGOJCJAI_01258;inference=ab initio prediction:Prodigal:2.6;locus_tag=PGOJCJAI_01258;product=hypothetical protein
879309.3.peg.1182	-2.65726	0.868846	-3.05838	0.0022254	112	3	18	5	1	Down	0.973913	0.782609	Veillonella_sp_62404	0.0361927	NZ_AENU01000018	140467	141222	-	CDS	GO:0005524,0016887;KEGG:0005524,0016887;FIGFAM:FIG01196969;EC:0005524,0016887	ID=PGOJCJAI_01259;Name=artM;db_xref=COG:COG1126;gene=artM;inference=ab initio prediction:Prodigal:2.6,similar to AA sequence:UniProtKB:P54537;locus_tag=PGOJCJAI_01259;product=Arginine transport ATP-binding protein ArtM
879309.3.peg.1193	-3.30154	0.848475	-3.89115	9.97702e-05	106	9	14	9	1	Down	0.921739	0.608696	Veillonella_sp_62404	0.00650409	NZ_AENU01000018	154445	155365	-	CDS	FIGFAM:FIG00137498	ID=PGOJCJAI_01270;Name=cdaR;db_xref=COG:COG4856;gene=cdaR;inference=ab initio prediction:Prodigal:2.6,similar to AA sequence:UniProtKB:O34659;locus_tag=PGOJCJAI_01270;product=CdaA regulatory protein CdaR
879309.3.peg.1194	-2.86703	0.814636	-3.51939	0.000432535	105	10	15	8	1	Down	0.913043	0.652174	Veillonella_sp_62404	0.0153562	NZ_AENU01000018	155362	156174	-	CDS	FIGFAM:FIG00006310	ID=PGOJCJAI_01271;eC_number=2.7.7.85;Name=cdaA;db_xref=COG:COG1624;gene=cdaA;inference=ab initio prediction:Prodigal:2.6,similar to AA sequence:UniProtKB:Q45589;locus_tag=PGOJCJAI_01271;product=Cyclic di-AMP synthase CdaA
879309.3.peg.1195	-3.63489	1.05673	-3.43977	0.000582219	106	9	17	6	1	Down	0.921739	0.73913	Veillonella_sp_62404	0.0176503	NZ_AENU01000018	156365	156679	-	CDS	FIGFAM:FIG00001518	ID=PGOJCJAI_01272;inference=ab initio prediction:Prodigal:2.6;locus_tag=PGOJCJAI_01272;product=hypothetical protein
879309.3.peg.1197	-3.34029	1.11341	-3.00006	0.0026993	107	8	19	4	1	Down	0.930435	0.826087	Veillonella_sp_62404	0.0390512	NZ_AENU01000018	157381	158193	-	CDS	FIGFAM:FIG00001518	ID=PGOJCJAI_01274;inference=ab initio prediction:Prodigal:2.6;locus_tag=PGOJCJAI_01274;product=hypothetical protein
879309.3.peg.1201	-3.17042	1.07704	-2.94363	0.00324387	108	7	19	4	1	Down	0.93913	0.826087	Veillonella_sp_62404	0.0421829	NZ_AENU01000018	162016	162468	-	CDS	FIGFAM:FIG00149566	ID=PGOJCJAI_01278;eC_number=1.3.7.9;Name=hcrC;gene=hcrC;inference=ab initio prediction:Prodigal:2.6,similar to AA sequence:UniProtKB:O33818;locus_tag=PGOJCJAI_01278;product=4-hydroxybenzoyl-CoA reductase subunit gamma
879309.3.peg.1208	-2.91139	0.999741	-2.91214	0.0035896	105	10	18	5	1	Down	0.913043	0.782609	Veillonella_sp_62404	0.0450362	NZ_AENU01000018	168317	169294	-	CDS	GO:0004067;KEGG:0004067;FIGFAM:FIG00000376;EC:0004067	ID=PGOJCJAI_01285;eC_number=3.5.1.1;Name=ansA;db_xref=COG:COG0252;gene=ansA;inference=ab initio prediction:Prodigal:2.6,similar to AA sequence:UniProtKB:P50286;locus_tag=PGOJCJAI_01285;product=L-asparaginase
879309.3.peg.1210	-3.11052	1.02204	-3.04343	0.00233894	106	9	18	5	1	Down	0.921739	0.782609	Veillonella_sp_62404	0.0369474	NZ_AENU01000018	170109	171506	-	CDS	GO:0004516;KEGG:0004516;FIGFAM:FIG00000387;EC:0004516	NA
879309.3.peg.1211	-3.04293	1.03554	-2.9385	0.00329805	103	12	18	5	1	Down	0.895652	0.782609	Veillonella_sp_62404	0.0427007	NZ_AENU01000018	171861	173324	+	CDS	GO:0008769;KEGG:0008769;FIGFAM:FIG00001188;EC:0008769	NA
879309.3.peg.1213	-3.04344	0.97393	-3.12491	0.00177859	102	13	17	6	1	Down	0.886957	0.73913	Veillonella_sp_62404	0.031274	NZ_AENU01000018	174533	176068	+	CDS	FIGFAM:FIG01197056	ID=PGOJCJAI_01290;inference=ab initio prediction:Prodigal:2.6;locus_tag=PGOJCJAI_01290;product=hypothetical protein
879309.3.peg.1238	-2.29899	0.711868	-3.22952	0.00124	102	13	15	8	1	Down	0.886957	0.652174	Veillonella_sp_62404	0.0261648	NZ_AENU01000018	202361	203260	+	CDS	FIGFAM:FIG01474284	ID=PGOJCJAI_01315;inference=ab initio prediction:Prodigal:2.6;locus_tag=PGOJCJAI_01315;product=hypothetical protein
879309.3.peg.1241	-2.45033	0.824862	-2.97059	0.00297224	101	14	17	6	1	Down	0.878261	0.73913	Veillonella_sp_62404	0.0408076	NZ_AENU01000018	204962	205645	-	CDS	FIGFAM:FIG01196910	ID=PGOJCJAI_01318;inference=ab initio prediction:Prodigal:2.6;locus_tag=PGOJCJAI_01318;product=hypothetical protein
879309.3.peg.1242	-1.82597	0.600172	-3.04241	0.00234696	94	21	13	10	1	Down	0.817391	0.565217	Veillonella_sp_62404	0.0369639	NZ_AENU01000018	205828	206499	-	CDS	FIGFAM:FIG01197028	ID=PGOJCJAI_01319;inference=ab initio prediction:Prodigal:2.6;locus_tag=PGOJCJAI_01319;product=hypothetical protein
879309.3.peg.1256	-2.56985	0.870961	-2.95059	0.00317166	102	13	17	6	1	Down	0.886957	0.73913	Veillonella_sp_62404	0.041858	NZ_AENU01000018	218582	219196	+	CDS	FIGFAM:FIG00000250	ID=PGOJCJAI_01333;Name=argO;db_xref=COG:COG1279;gene=argO;inference=ab initio prediction:Prodigal:2.6,similar to AA sequence:UniProtKB:P11667;locus_tag=PGOJCJAI_01333;product=Arginine exporter protein ArgO
879309.3.peg.1257	-2.63727	0.921042	-2.86335	0.00419185	105	10	18	5	1	Down	0.913043	0.782609	Veillonella_sp_62404	0.0494331	NZ_AENU01000018	219264	220148	-	CDS	FIGFAM:FIG00627336	ID=PGOJCJAI_01334;Name=hdfR_2;gene=hdfR_2;inference=ab initio prediction:Prodigal:2.6,protein motif:HAMAP:MF_01233;locus_tag=PGOJCJAI_01334;product=HTH-type transcriptional regulator HdfR
879309.3.peg.1272	-3.28443	1.07561	-3.05356	0.00226146	105	10	18	5	1	Down	0.913043	0.782609	Veillonella_sp_62404	0.0365628	NZ_AENU01000018	238862	241744	-	CDS	FIGFAM:FIG01197283	ID=PGOJCJAI_01349;Name=recF_3;gene=recF_3;inference=ab initio prediction:Prodigal:2.6,protein motif:HAMAP:MF_00365;locus_tag=PGOJCJAI_01349;product=DNA replication and repair protein RecF
879309.3.peg.1280	-2.23783	0.778191	-2.87568	0.00403158	105	10	17	6	1	Down	0.913043	0.73913	Veillonella_sp_62404	0.0478795	NZ_AENU01000018	249621	250526	-	CDS	GO:0003700;KEGG:0003700;FIGFAM:FIG00031825;EC:0003700	ID=PGOJCJAI_01356;Name=oxyR;gene=oxyR;inference=ab initio prediction:Prodigal:2.6,similar to AA sequence:UniProtKB:P0ACQ4;locus_tag=PGOJCJAI_01356;product=Hydrogen peroxide-inducible genes activator
879309.3.peg.1065	-2.59797	0.87031	-2.98511	0.00283476	101	14	17	6	1	Down	0.878261	0.73913	Veillonella_sp_62404	0.0399605	NZ_AENU01000018	25988	26986	-	CDS	GO:0005524,0016887;KEGG:0005524,0016887;FIGFAM:FIG00006151;EC:0005524,0016887	NA
879309.3.peg.1308	-2.6511	0.873804	-3.03398	0.00241351	105	10	17	6	1	Down	0.913043	0.73913	Veillonella_sp_62404	0.0373148	NZ_AENU01000018	281156	281791	-	CDS	FIGFAM:FIG01956050	ID=PGOJCJAI_01387;inference=ab initio prediction:Prodigal:2.6;locus_tag=PGOJCJAI_01387;product=hypothetical protein
879309.3.peg.1311	-3.05003	0.925749	-3.29466	0.000985404	106	9	17	6	1	Down	0.921739	0.73913	Veillonella_sp_62404	0.0236145	NZ_AENU01000018	283892	284980	-	CDS	FIGFAM:FIG00638284	ID=PGOJCJAI_01390;inference=ab initio prediction:Prodigal:2.6;locus_tag=PGOJCJAI_01390;product=hypothetical protein
879309.3.peg.1327	-3.11635	1.01555	-3.06864	0.00215039	107	8	18	5	1	Down	0.930435	0.782609	Veillonella_sp_62404	0.0354381	NZ_AENU01000018	306248	307543	-	CDS	FIGFAM:FIG00001384	ID=PGOJCJAI_01406;eC_number=3.5.1.-;Name=iaaH;gene=iaaH;inference=ab initio prediction:Prodigal:2.6,similar to AA sequence:UniProtKB:O50173;locus_tag=PGOJCJAI_01406;product=Indole-3-acetyl-aspartic acid hydrolase
879309.3.peg.1328	-2.12054	0.714362	-2.96843	0.00299322	104	11	16	7	1	Down	0.904348	0.695652	Veillonella_sp_62404	0.0409054	NZ_AENU01000018	307756	308220	-	CDS	GO:0016020;KEGG:0016020;FIGFAM:FIG00846773;EC:0016020	ID=PGOJCJAI_01407;Name=yicL_1;db_xref=COG:COG0697;gene=yicL_1;inference=ab initio prediction:Prodigal:2.6,similar to AA sequence:UniProtKB:P31437;locus_tag=PGOJCJAI_01407;product=putative inner membrane transporter YicL
879309.3.peg.1348	-2.92969	0.99205	-2.95317	0.00314528	104	11	18	5	1	Down	0.904348	0.782609	Veillonella_sp_62404	0.0417091	NZ_AENU01000018	326503	327270	-	CDS	GO:0000105;KEGG:0000105;FIGFAM:FIG00000258;EC:0000105	ID=PGOJCJAI_01428;eC_number=4.1.3.-;Name=hisF;db_xref=COG:COG0107;gene=hisF;inference=ab initio prediction:Prodigal:2.6,similar to AA sequence:UniProtKB:Q7SIB9;locus_tag=PGOJCJAI_01428;product=Imidazole glycerol phosphate synthase subunit HisF
879309.3.peg.1349	-3.37558	0.975917	-3.45888	0.000542419	106	9	16	7	1	Down	0.921739	0.695652	Veillonella_sp_62404	0.0172495	NZ_AENU01000018	327283	327909	-	CDS	GO:0003824;KEGG:0003824;FIGFAM:FIG00010738;EC:0003824	ID=PGOJCJAI_01429;eC_number=2.4.2.-;Name=hisH;db_xref=COG:COG0118;gene=hisH;inference=ab initio prediction:Prodigal:2.6,similar to AA sequence:UniProtKB:P61779;locus_tag=PGOJCJAI_01429;product=Imidazole glycerol phosphate synthase subunit HisH
879309.3.peg.1383	-2.09523	0.668642	-3.13356	0.00172698	103	12	15	8	1	Down	0.895652	0.652174	Veillonella_sp_62404	0.0309817	NZ_AENU01000018	357279	358028	-	CDS	FIGFAM:FIG00009073	ID=PGOJCJAI_01464;inference=ab initio prediction:Prodigal:2.6;locus_tag=PGOJCJAI_01464;product=hypothetical protein
879309.3.peg.1074	-2.48813	0.843364	-2.95025	0.00317522	101	14	17	6	1	Down	0.878261	0.73913	Veillonella_sp_62404	0.041858	NZ_AENU01000018	37008	37799	-	CDS	FIGFAM:FIG01197353	ID=PGOJCJAI_01149;inference=ab initio prediction:Prodigal:2.6;locus_tag=PGOJCJAI_01149;product=hypothetical protein
879309.3.peg.1410	-3.34425	1.05182	-3.1795	0.0014753	112	3	19	4	1	Down	0.973913	0.826087	Veillonella_sp_62404	0.0283617	NZ_AENU01000018	387392	388378	-	CDS	GO:0006118,0009055;KEGG:0006118,0009055;FIGFAM:FIG01304886;EC:0006118,0009055	ID=PGOJCJAI_01490;Name=fixA;gene=fixA;inference=ab initio prediction:Prodigal:2.6,protein motif:HAMAP:MF_01055;locus_tag=PGOJCJAI_01490;product=Protein FixA
879309.3.peg.1429	-2.91835	0.972681	-3.00031	0.00269704	105	10	18	5	1	Down	0.913043	0.782609	Veillonella_sp_62404	0.0390512	NZ_AENU01000018	411854	412804	-	CDS	FIGFAM:FIG00638284	ID=PGOJCJAI_01509;inference=ab initio prediction:Prodigal:2.6;locus_tag=PGOJCJAI_01509;product=hypothetical protein
879309.3.peg.1430	-3.11052	1.02204	-3.04343	0.00233894	106	9	18	5	1	Down	0.921739	0.782609	Veillonella_sp_62404	0.0369474	NZ_AENU01000018	412814	413893	-	CDS	GO:0004467;KEGG:0004467;FIGFAM:FIG00018699;EC:0004467	ID=PGOJCJAI_01510;inference=ab initio prediction:Prodigal:2.6;locus_tag=PGOJCJAI_01510;product=hypothetical protein
879309.3.peg.1105	-4.93328	1.40441	-3.5127	0.000443576	113	2	16	7	1	Down	0.982609	0.695652	Veillonella_sp_62404	0.0155617	NZ_AENU01000018	62394	63137	-	CDS	FIGFAM:FIG00011114	ID=PGOJCJAI_01179;eC_number=3.6.3.27;Name=pstB;db_xref=COG:COG1117;gene=pstB;inference=ab initio prediction:Prodigal:2.6,similar to AA sequence:UniProtKB:P0AAH0;locus_tag=PGOJCJAI_01179;product=Phosphate import ATP-binding protein PstB
879309.3.peg.1106	-3.28701	0.905329	-3.63074	0.000282614	111	4	16	7	1	Down	0.965217	0.695652	Veillonella_sp_62404	0.0120021	NZ_AENU01000018	63137	63955	-	CDS	FIGFAM:FIG00083946	ID=PGOJCJAI_01180;inference=ab initio prediction:Prodigal:2.6;locus_tag=PGOJCJAI_01180;product=hypothetical protein
879309.3.peg.1112	-4.67418	1.31383	-3.55766	0.000374176	113	2	18	5	1	Down	0.982609	0.782609	Veillonella_sp_62404	0.0137198	NZ_AENU01000018	69572	69949	-	CDS	FIGFAM:FIG00755244	ID=PGOJCJAI_01189;eC_number=3.1.2.28;Name=menI;gene=menI;inference=ab initio prediction:Prodigal:2.6,protein motif:HAMAP:MF_01936;locus_tag=PGOJCJAI_01189;product=1%2C4-dihydroxy-2-naphthoyl-CoA hydrolase
879309.3.peg.1113	-4.82562	1.58031	-3.05359	0.00226121	115	NA	20	3	1	Down	NA	0.869565	Veillonella_sp_62404	0.0365628	NZ_AENU01000018	69946	71097	-	CDS	FIGFAM:FIG01306622	ID=PGOJCJAI_01190;eC_number=4.2.1.113;Name=menC;db_xref=COG:COG4948;gene=menC;inference=ab initio prediction:Prodigal:2.6,similar to AA sequence:UniProtKB:O34514;locus_tag=PGOJCJAI_01190;product=o-succinylbenzoate synthase
879309.3.peg.1529	-2.7444	0.920538	-2.9813	0.00287025	108	7	18	5	1	Down	0.93913	0.782609	Veillonella_sp_62404	0.0401238	NZ_AENU01000019	100724	101731	-	CDS	GO:0008939;KEGG:0008939;FIGFAM:FIG00000824;EC:0008939	ID=PGOJCJAI_01612;eC_number=2.4.2.21;Name=cobT_3;db_xref=COG:COG2038;gene=cobT_3;inference=ab initio prediction:Prodigal:2.6,similar to AA sequence:UniProtKB:A1JTP8;locus_tag=PGOJCJAI_01612;product=Nicotinate-nucleotide--dimethylbenzimidazole phosphoribosyltransferase
879309.3.peg.1530	-2.01367	0.681099	-2.95651	0.00311145	104	11	16	7	1	Down	0.904348	0.695652	Veillonella_sp_62404	0.0415335	NZ_AENU01000019	101750	102190	-	CDS	FIGFAM:FIG00004817	ID=PGOJCJAI_01613;Name=pduV;db_xref=COG:COG4917;gene=pduV;inference=ab initio prediction:Prodigal:2.6,similar to AA sequence:UniProtKB:Q9XDM6;locus_tag=PGOJCJAI_01613;product=Propanediol utilization protein PduV
879309.3.peg.1531	-3.13206	0.919114	-3.4077	0.000655134	108	7	17	6	1	Down	0.93913	0.73913	Veillonella_sp_62404	0.0190959	NZ_AENU01000019	102204	102566	-	CDS	FIGFAM:FIG00006956	ID=PGOJCJAI_01614;Name=pduU;db_xref=COG:COG4810;gene=pduU;inference=ab initio prediction:Prodigal:2.6,similar to AA sequence:UniProtKB:P0A1D2;locus_tag=PGOJCJAI_01614;product=Propanediol utilization protein PduU
879309.3.peg.1532	-2.90381	0.886873	-3.27421	0.00105957	109	6	17	6	1	Down	0.947826	0.73913	Veillonella_sp_62404	0.0243484	NZ_AENU01000019	102647	103369	-	CDS	GO:0005215,0006810,0016020;KEGG:0005215,0006810,0016020;FIGFAM:FIG00045413;EC:0005215,0006810,0016020	ID=PGOJCJAI_01615;Name=glpF;db_xref=COG:COG0580;gene=glpF;inference=ab initio prediction:Prodigal:2.6,similar to AA sequence:UniProtKB:P18156;locus_tag=PGOJCJAI_01615;product=Glycerol uptake facilitator protein
879309.3.peg.1534	-2.78196	0.941253	-2.95559	0.00312073	114	1	19	4	1	Down	0.991304	0.826087	Veillonella_sp_62404	0.0415335	NZ_AENU01000019	104463	104834	-	CDS	FIGFAM:FIG00003735	ID=PGOJCJAI_01617;inference=ab initio prediction:Prodigal:2.6;locus_tag=PGOJCJAI_01617;product=hypothetical protein
879309.3.peg.1541	-1.66643	0.573467	-2.90588	0.00366217	90	25	12	11	1	Down	0.782609	0.521739	Veillonella_sp_62404	0.0454141	NZ_AENU01000019	110842	111444	+	CDS	FIGFAM:FIG01320950	ID=PGOJCJAI_01624;inference=ab initio prediction:Prodigal:2.6;locus_tag=PGOJCJAI_01624;product=hypothetical protein
879309.3.peg.1558	-2.31053	0.710433	-3.25229	0.0011448	111	4	16	7	1	Down	0.965217	0.695652	Veillonella_sp_62404	0.0253519	NZ_AENU01000019	127549	128064	-	CDS	GO:0010181,0016491;KEGG:0010181,0016491;FIGFAM:FIG00010844;EC:0010181,0016491	ID=PGOJCJAI_01640;inference=ab initio prediction:Prodigal:2.6;locus_tag=PGOJCJAI_01640;product=hypothetical protein
879309.3.peg.1573	-2.45696	0.77308	-3.17814	0.00148223	108	7	17	6	1	Down	0.93913	0.73913	Veillonella_sp_62404	0.0283617	NZ_AENU01000019	144225	145457	-	CDS	FIGFAM:FIG00087875	ID=PGOJCJAI_01657;Name=tetA;gene=tetA;inference=ab initio prediction:Prodigal:2.6,similar to AA sequence:UniProtKB:P02981;locus_tag=PGOJCJAI_01657;product=Tetracycline resistance protein%2C class C
879309.3.peg.1596	-1.92144	0.604728	-3.17736	0.00148623	103	12	14	9	1	Down	0.895652	0.608696	Veillonella_sp_62404	0.0283617	NZ_AENU01000019	173698	174036	-	CDS	FIGFAM:FIG01317936	ID=PGOJCJAI_01681;inference=ab initio prediction:Prodigal:2.6;locus_tag=PGOJCJAI_01681;product=hypothetical protein
879309.3.peg.1599	-3.55091	1.02938	-3.44955	0.00056152	108	7	17	6	1	Down	0.93913	0.73913	Veillonella_sp_62404	0.0174328	NZ_AENU01000019	176415	177233	+	CDS	FIGFAM:FIG00047509	ID=PGOJCJAI_01684;Name=metQ_3;db_xref=COG:COG1464;gene=metQ_3;inference=ab initio prediction:Prodigal:2.6,similar to AA sequence:UniProtKB:P28635;locus_tag=PGOJCJAI_01684;product=D-methionine-binding lipoprotein MetQ
879309.3.peg.1603	-2.52264	0.751409	-3.35722	0.000787311	107	8	16	7	1	Down	0.930435	0.695652	Veillonella_sp_62404	0.0212163	NZ_AENU01000019	182446	183168	-	CDS	FIGFAM:FIG00138308	ID=PGOJCJAI_01688;Name=lutC;db_xref=COG:COG1556;gene=lutC;inference=ab initio prediction:Prodigal:2.6,similar to AA sequence:UniProtKB:O32259;locus_tag=PGOJCJAI_01688;product=Lactate utilization protein C
879309.3.peg.1607	-3.12071	1.03108	-3.02663	0.00247296	103	12	18	5	1	Down	0.895652	0.782609	Veillonella_sp_62404	0.0376271	NZ_AENU01000019	187685	189052	+	CDS	FIGFAM:FIG01197538	ID=PGOJCJAI_01692;inference=ab initio prediction:Prodigal:2.6;locus_tag=PGOJCJAI_01692;product=hypothetical protein
879309.3.peg.1436	-2.44238	0.650151	-3.75664	0.00017221	102	13	12	11	1	Down	0.886957	0.521739	Veillonella_sp_62404	0.00882085	NZ_AENU01000019	1926	2651	+	CDS	GO:0003700,0005622;KEGG:0003700,0005622;FIGFAM:FIG00007339;EC:0003700,0005622	ID=PGOJCJAI_01518;inference=ab initio prediction:Prodigal:2.6;locus_tag=PGOJCJAI_01518;product=hypothetical protein
879309.3.peg.1613	-2.91339	0.810035	-3.59662	0.000322375	108	7	16	7	1	Down	0.93913	0.695652	Veillonella_sp_62404	0.0128758	NZ_AENU01000019	198149	199324	-	CDS	FIGFAM:FIG00969233	NA
879309.3.peg.1456	-2.29281	0.793451	-2.88966	0.00385654	105	10	17	6	1	Down	0.913043	0.73913	Veillonella_sp_62404	0.0464585	NZ_AENU01000019	20170	21807	-	CDS	GO:0004614;KEGG:0004614;FIGFAM:FIG00000901;EC:0004614	ID=PGOJCJAI_01540;eC_number=5.4.2.2;Name=pgm;db_xref=COG:COG0033;gene=pgm;inference=ab initio prediction:Prodigal:2.6,similar to AA sequence:UniProtKB:P36938;locus_tag=PGOJCJAI_01540;product=Phosphoglucomutase
879309.3.peg.1622	-2.38381	0.781071	-3.05198	0.00227336	105	10	17	6	1	Down	0.913043	0.73913	Veillonella_sp_62404	0.0365628	NZ_AENU01000019	206409	207350	+	CDS	GO:0004143,0007205;KEGG:0004143,0007205;FIGFAM:FIG00001646;EC:0004143,0007205	ID=PGOJCJAI_01711;eC_number=2.7.1.-;db_xref=COG:COG1597;inference=ab initio prediction:Prodigal:2.6,similar to AA sequence:UniProtKB:Q97QZ6;locus_tag=PGOJCJAI_01711;product=Putative lipid kinase
879309.3.peg.1458	-3.09999	0.980915	-3.16031	0.00157604	105	10	17	6	1	Down	0.913043	0.73913	Veillonella_sp_62404	0.0291623	NZ_AENU01000019	23149	24045	+	CDS	GO:0050515;KEGG:0050515;FIGFAM:FIG00000377;EC:0050515	ID=PGOJCJAI_01542;eC_number=2.7.1.148;Name=ispE;gene=ispE;inference=ab initio prediction:Prodigal:2.6,protein motif:HAMAP:MF_00061;locus_tag=PGOJCJAI_01542;product=4-diphosphocytidyl-2-C-methyl-D-erythritol kinase
879309.3.peg.1460	-2.04558	0.679221	-3.01165	0.00259829	100	15	15	8	1	Down	0.869565	0.652174	Veillonella_sp_62404	0.0380667	NZ_AENU01000019	25023	25238	+	CDS	FIGFAM:FIG01197149	ID=PGOJCJAI_01544;inference=ab initio prediction:Prodigal:2.6;locus_tag=PGOJCJAI_01544;product=hypothetical protein
879309.3.peg.1662	-1.97388	0.573009	-3.44476	0.000571567	92	23	10	13	1	Down	0.8	0.434783	Veillonella_sp_62404	0.0174328	NZ_AENU01000019	251669	252100	-	CDS	FIGFAM:FIG00638284	ID=PGOJCJAI_01761;inference=ab initio prediction:Prodigal:2.6;locus_tag=PGOJCJAI_01761;product=hypothetical protein
879309.3.peg.1679	-3.07392	1.01366	-3.03248	0.00242551	106	9	18	5	1	Down	0.921739	0.782609	Veillonella_sp_62404	0.0374142	NZ_AENU01000019	274984	275571	-	CDS	FIGFAM:FIG01196999	ID=PGOJCJAI_01780;Name=dedA;db_xref=COG:COG0586;gene=dedA;inference=ab initio prediction:Prodigal:2.6,similar to AA sequence:UniProtKB:P0ABP6;locus_tag=PGOJCJAI_01780;product=Protein DedA
879309.3.peg.1682	-2.01441	0.688952	-2.92387	0.00345708	97	18	15	8	1	Down	0.843478	0.652174	Veillonella_sp_62404	0.0439337	NZ_AENU01000019	276731	277477	-	CDS	FIGFAM:FIG01378159	ID=PGOJCJAI_01783;inference=ab initio prediction:Prodigal:2.6;locus_tag=PGOJCJAI_01783;product=hypothetical protein
879309.3.peg.1689	-4.06253	1.39983	-2.90216	0.00370601	115	NA	21	2	1	Down	NA	0.913043	Veillonella_sp_62404	0.0454141	NZ_AENU01000019	284401	285714	-	CDS	FIGFAM:FIG01197227	ID=PGOJCJAI_01789;inference=ab initio prediction:Prodigal:2.6;locus_tag=PGOJCJAI_01789;product=hypothetical protein
879309.3.peg.1691	-5.35704	1.77369	-3.02029	0.00252535	115	NA	20	3	1	Down	NA	0.869565	Veillonella_sp_62404	0.0377396	NZ_AENU01000019	287051	287752	-	CDS	FIGFAM:FIG01197350	ID=PGOJCJAI_01791;inference=ab initio prediction:Prodigal:2.6;locus_tag=PGOJCJAI_01791;product=hypothetical protein
879309.3.peg.1699	-2.20188	0.730174	-3.01556	0.00256506	101	14	16	7	1	Down	0.878261	0.695652	Veillonella_sp_62404	0.0377396	NZ_AENU01000019	296270	297883	-	CDS	FIGFAM:FIG00629156	ID=PGOJCJAI_01799;inference=ab initio prediction:Prodigal:2.6;locus_tag=PGOJCJAI_01799;product=hypothetical protein
879309.3.peg.1467	-3.08188	1.05055	-2.9336	0.0033506	111	4	19	4	1	Down	0.965217	0.826087	Veillonella_sp_62404	0.04307	NZ_AENU01000019	31097	31915	-	CDS	FIGFAM:FIG00004487	ID=PGOJCJAI_01551;eC_number=2.8.1.2;Name=sseA;db_xref=COG:COG2897;gene=sseA;inference=ab initio prediction:Prodigal:2.6,similar to AA sequence:UniProtKB:P31142;locus_tag=PGOJCJAI_01551;product=3-mercaptopyruvate sulfurtransferase
879309.3.peg.1727	-4.06253	1.39983	-2.90216	0.00370601	115	NA	21	2	1	Down	NA	0.913043	Veillonella_sp_62404	0.0454141	NZ_AENU01000019	320838	321614	-	CDS	FIGFAM:FIG01196891	NA
879309.3.peg.1739	-3.32779	1.00278	-3.31855	0.000904854	107	8	17	6	1	Down	0.930435	0.73913	Veillonella_sp_62404	0.0227835	NZ_AENU01000019	336158	336952	-	CDS	FIGFAM:FIG01197070	ID=PGOJCJAI_01840;inference=ab initio prediction:Prodigal:2.6;locus_tag=PGOJCJAI_01840;product=hypothetical protein
879309.3.peg.1754	-3.79686	1.02206	-3.71491	0.00020328	109	6	16	7	1	Down	0.947826	0.695652	Veillonella_sp_62404	0.0099986	NZ_AENU01000019	349702	350307	-	CDS	GO:0008725;KEGG:0008725;FIGFAM:FIG00000673;EC:0008725	ID=PGOJCJAI_01856;eC_number=3.2.2.20;Name=tag;db_xref=COG:COG2818;gene=tag;inference=ab initio prediction:Prodigal:2.6,similar to AA sequence:UniProtKB:P05100;locus_tag=PGOJCJAI_01856;product=DNA-3-methyladenine glycosylase 1
879309.3.peg.1755	-2.83351	0.880661	-3.21748	0.00129323	106	9	17	6	1	Down	0.921739	0.73913	Veillonella_sp_62404	0.026456	NZ_AENU01000019	350307	350750	-	CDS	FIGFAM:FIG01197330	NA
879309.3.peg.1760	-5.30226	1.61839	-3.27625	0.00105195	115	NA	19	4	1	Down	NA	0.826087	Veillonella_sp_62404	0.0242834	NZ_AENU01000019	354913	355506	-	CDS	FIGFAM:FIG01197502	ID=PGOJCJAI_01862;inference=ab initio prediction:Prodigal:2.6;locus_tag=PGOJCJAI_01862;product=hypothetical protein
879309.3.peg.1770	-2.58128	0.89361	-2.8886	0.00386963	109	6	18	5	1	Down	0.947826	0.782609	Veillonella_sp_62404	0.0465326	NZ_AENU01000019	364875	366131	-	CDS	FIGFAM:FIG01196964	ID=PGOJCJAI_01875;inference=ab initio prediction:Prodigal:2.6;locus_tag=PGOJCJAI_01875;product=hypothetical protein
879309.3.peg.1438	-2.94102	1.00666	-2.92157	0.00348269	105	10	18	5	1	Down	0.913043	0.782609	Veillonella_sp_62404	0.0441756	NZ_AENU01000019	4638	5189	-	CDS	FIGFAM:FIG00121614	ID=PGOJCJAI_01520;inference=ab initio prediction:Prodigal:2.6,similar to AA sequence:UniProtKB:P39157;locus_tag=PGOJCJAI_01520;note=UPF0340 protein YwlG;product=hypothetical protein
879309.3.peg.1440	-2.71964	0.838701	-3.24268	0.00118409	107	8	17	6	1	Down	0.930435	0.73913	Veillonella_sp_62404	0.0255418	NZ_AENU01000019	5996	6838	-	CDS	GO:0004333;KEGG:0004333;FIGFAM:FIG00133861;EC:0004333	ID=PGOJCJAI_01522;eC_number=4.2.1.32;Name=ttdA_2;db_xref=COG:COG1951;gene=ttdA_2;inference=ab initio prediction:Prodigal:2.6,similar to AA sequence:UniProtKB:P05847;locus_tag=PGOJCJAI_01522;product=L(+)-tartrate dehydratase subunit alpha
879309.3.peg.1507	-3.28582	1.00197	-3.27935	0.00104046	106	9	17	6	1	Down	0.921739	0.73913	Veillonella_sp_62404	0.0241836	NZ_AENU01000019	75285	76190	-	CDS	FIGFAM:FIG01197576	ID=PGOJCJAI_01590;inference=ab initio prediction:Prodigal:2.6;locus_tag=PGOJCJAI_01590;product=hypothetical protein
879309.3.peg.1509	-2.43286	0.749257	-3.24703	0.00116615	100	15	15	8	1	Down	0.869565	0.652174	Veillonella_sp_62404	0.0254054	NZ_AENU01000019	77113	77349	-	CDS	FIGFAM:FIG01197233	ID=PGOJCJAI_01592;inference=ab initio prediction:Prodigal:2.6;locus_tag=PGOJCJAI_01592;product=hypothetical protein
879309.3.peg.1510	-2.40744	0.816548	-2.94831	0.00319514	106	9	17	6	1	Down	0.921739	0.73913	Veillonella_sp_62404	0.0418752	NZ_AENU01000019	77573	78649	-	CDS	GO:0008888;KEGG:0008888;FIGFAM:FIG00132994;EC:0008888	ID=PGOJCJAI_01593;inference=ab initio prediction:Prodigal:2.6;locus_tag=PGOJCJAI_01593;product=hypothetical protein
879309.3.peg.1512	-3.09918	1.02656	-3.019	0.00253609	105	10	18	5	1	Down	0.913043	0.782609	Veillonella_sp_62404	0.0377396	NZ_AENU01000019	80248	82164	-	CDS	FIGFAM:FIG00041382	NA
879309.3.peg.1525	-2.28435	0.738685	-3.09246	0.00198506	97	18	15	8	1	Down	0.843478	0.652174	Veillonella_sp_62404	0.0333828	NZ_AENU01000019	98617	99213	-	CDS	FIGFAM:FIG00004283	ID=PGOJCJAI_01608;inference=ab initio prediction:Prodigal:2.6;locus_tag=PGOJCJAI_01608;product=hypothetical protein
879309.3.peg.1788	-3.25824	1.00333	-3.24742	0.00116458	105	10	17	6	1	Down	0.913043	0.73913	Veillonella_sp_62404	0.0254054	NZ_AENU01000020	12098	13228	+	CDS	GO:0048472;KEGG:0048472;FIGFAM:FIG00000863;EC:0048472	ID=PGOJCJAI_01893;eC_number=4.1.1.81;Name=cobD_2;db_xref=COG:COG0079;gene=cobD_2;inference=ab initio prediction:Prodigal:2.6,similar to AA sequence:UniProtKB:P97084;locus_tag=PGOJCJAI_01893;product=Threonine-phosphate decarboxylase
879309.3.peg.1796	-2.79863	0.884565	-3.16385	0.00155698	103	12	17	6	1	Down	0.895652	0.73913	Veillonella_sp_62404	0.0290204	NZ_AENU01000020	17604	18353	+	CDS	FIGFAM:FIG00512815	ID=PGOJCJAI_01901;eC_number=2.3.1.234;Name=tsaD_2;db_xref=COG:COG0533;gene=tsaD_2;inference=ab initio prediction:Prodigal:2.6,similar to AA sequence:UniProtKB:O05518;locus_tag=PGOJCJAI_01901;product=tRNA N6-adenosine threonylcarbamoyltransferase
879309.3.peg.1798	-2.72932	0.859076	-3.17705	0.00148783	105	10	17	6	1	Down	0.913043	0.73913	Veillonella_sp_62404	0.0283617	NZ_AENU01000020	18559	19782	+	CDS	GO:0008855;KEGG:0008855;FIGFAM:FIG00000323;EC:0008855	ID=PGOJCJAI_01903;eC_number=3.1.11.6;Name=xseA;db_xref=COG:COG1570;gene=xseA;inference=ab initio prediction:Prodigal:2.6,similar to AA sequence:UniProtKB:P04994;locus_tag=PGOJCJAI_01903;product=Exodeoxyribonuclease 7 large subunit
879309.3.peg.1803	-2.12083	0.721847	-2.93806	0.00330278	100	15	16	7	1	Down	0.869565	0.695652	Veillonella_sp_62404	0.0427007	NZ_AENU01000020	22169	23053	+	CDS	GO:0003951;KEGG:0003951;FIGFAM:FIG00000075;EC:0003951	ID=PGOJCJAI_01908;eC_number=2.7.1.23;Name=nadK;db_xref=COG:COG0061;gene=nadK;inference=ab initio prediction:Prodigal:2.6,similar to AA sequence:UniProtKB:P44497;locus_tag=PGOJCJAI_01908;product=NAD kinase
879309.3.peg.1823	-2.63185	0.903352	-2.91343	0.00357478	111	4	19	4	1	Down	0.965217	0.826087	Veillonella_sp_62404	0.0450033	NZ_AENU01000020	41624	42367	-	CDS	FIGFAM:FIG01196974	ID=PGOJCJAI_01929;inference=ab initio prediction:Prodigal:2.6;locus_tag=PGOJCJAI_01929;product=hypothetical protein
879309.3.peg.1842	-3.71253	1.2482	-2.9743	0.00293654	113	2	19	4	1	Down	0.982609	0.826087	Veillonella_sp_62404	0.0406271	NZ_AENU01000020	63402	65636	-	CDS	FIGFAM:FIG01197526	ID=PGOJCJAI_01949;inference=ab initio prediction:Prodigal:2.6;locus_tag=PGOJCJAI_01949;product=hypothetical protein
879309.3.peg.1849	-3.12613	1.03499	-3.02044	0.00252411	113	2	19	4	1	Down	0.982609	0.826087	Veillonella_sp_62404	0.0377396	NZ_AENU01000020	73948	74772	+	CDS	FIGFAM:FIG00000985	ID=PGOJCJAI_01956;eC_number=2.4.99.-;Name=lgt;db_xref=COG:COG0682;gene=lgt;inference=ab initio prediction:Prodigal:2.6,similar to AA sequence:UniProtKB:O34752;locus_tag=PGOJCJAI_01956;product=Prolipoprotein diacylglyceryl transferase
879309.3.peg.1947	-2.81469	0.924344	-3.04507	0.00232627	108	7	18	5	1	Down	0.93913	0.782609	Veillonella_sp_62404	0.0369474	NZ_AENU01000021	106355	107251	-	CDS	GO:0004309;KEGG:0004309;FIGFAM:FIG00066575;EC:0004309	ID=PGOJCJAI_02056;eC_number=3.6.1.11;Name=ppx2;gene=ppx2;inference=ab initio prediction:Prodigal:2.6,similar to AA sequence:UniProtKB:L7N5A6;locus_tag=PGOJCJAI_02056;product=Exopolyphosphatase 2
879309.3.peg.1958	-2.55209	0.776191	-3.28797	0.00100912	110	5	17	6	1	Down	0.956522	0.73913	Veillonella_sp_62404	0.0239264	NZ_AENU01000021	115624	116562	-	CDS	FIGFAM:FIG00004788	ID=PGOJCJAI_02067;eC_number=3.4.16.-;Name=ykfA;db_xref=COG:COG1619;gene=ykfA;inference=ab initio prediction:Prodigal:2.6,similar to AA sequence:UniProtKB:O34851;locus_tag=PGOJCJAI_02067;product=putative murein peptide carboxypeptidase
879309.3.peg.1966	-4.13457	1.1963	-3.45614	0.000547961	110	5	18	5	1	Down	0.956522	0.782609	Veillonella_sp_62404	0.0173435	NZ_AENU01000021	122933	123766	+	CDS	GO:0008478;KEGG:0008478;FIGFAM:FIG00001020;EC:0008478	ID=PGOJCJAI_02075;eC_number=2.7.1.35;Name=pdxY;gene=pdxY;inference=ab initio prediction:Prodigal:2.6,protein motif:HAMAP:MF_01639;locus_tag=PGOJCJAI_02075;product=Pyridoxamine kinase
879309.3.peg.1969	-3.26829	1.09121	-2.99511	0.00274345	112	3	20	3	1	Down	0.973913	0.869565	Veillonella_sp_62404	0.0394627	NZ_AENU01000021	125863	129474	-	CDS	FIGFAM:FIG01010650	ID=PGOJCJAI_02078;eC_number=3.6.3.33;Name=btuD_5;gene=btuD_5;inference=ab initio prediction:Prodigal:2.6,protein motif:HAMAP:MF_01005;locus_tag=PGOJCJAI_02078;product=Vitamin B12 import ATP-binding protein BtuD
879309.3.peg.1883	-3.07055	0.915309	-3.35466	0.000794623	106	9	15	8	1	Down	0.921739	0.652174	Veillonella_sp_62404	0.0213277	NZ_AENU01000021	31504	32454	-	CDS	GO:0004158;KEGG:0004158;FIGFAM:FIG00001054;EC:0004158	ID=PGOJCJAI_01992;eC_number=1.3.1.14;Name=pyrD;db_xref=COG:COG0167;gene=pyrD;inference=ab initio prediction:Prodigal:2.6,similar to AA sequence:UniProtKB:A4J560;locus_tag=PGOJCJAI_01992;product=Dihydroorotate dehydrogenase B (NAD(+))%2C catalytic subunit
879309.3.peg.1888	-3.35875	1.01724	-3.30182	0.000960601	106	9	17	6	1	Down	0.921739	0.73913	Veillonella_sp_62404	0.0235242	NZ_AENU01000021	38574	39521	-	CDS	FIGFAM:FIG01304101	ID=PGOJCJAI_01997;Name=whiA;db_xref=COG:COG1481;gene=whiA;inference=ab initio prediction:Prodigal:2.6,similar to AA sequence:UniProtKB:P9WF45;locus_tag=PGOJCJAI_01997;product=Putative sporulation transcription regulator WhiA
879309.3.peg.1853	-5.02155	1.67677	-2.99477	0.00274651	108	7	18	5	1	Down	0.93913	0.782609	Veillonella_sp_62404	0.0394627	NZ_AENU01000021	4993	5283	-	CDS	FIGFAM:FIG00051656	ID=PGOJCJAI_01962;Name=yajC;db_xref=COG:COG1862;gene=yajC;inference=ab initio prediction:Prodigal:2.6,similar to AA sequence:UniProtKB:P0ADZ7;locus_tag=PGOJCJAI_01962;product=Sec translocon accessory complex subunit YajC
879309.3.peg.1929	-3.28582	1.00197	-3.27935	0.00104046	106	9	17	6	1	Down	0.921739	0.73913	Veillonella_sp_62404	0.0241836	NZ_AENU01000021	83767	85110	-	CDS	FIGFAM:FIG01323610	ID=PGOJCJAI_02038;inference=ab initio prediction:Prodigal:2.6;locus_tag=PGOJCJAI_02038;product=hypothetical protein
879309.3.peg.1933	-2.61424	0.901647	-2.8994	0.00373872	107	8	18	5	1	Down	0.930435	0.782609	Veillonella_sp_62404	0.0455296	NZ_AENU01000021	89197	89841	-	CDS	GO:0004801;KEGG:0004801;FIGFAM:FIG00000023;EC:0004801	ID=PGOJCJAI_02042;eC_number=2.2.1.2;Name=tal;db_xref=COG:COG0176;gene=tal;inference=ab initio prediction:Prodigal:2.6,similar to AA sequence:UniProtKB:Q9WYD1;locus_tag=PGOJCJAI_02042;product=Transaldolase
879309.3.peg.1936	-3.32665	1.00809	-3.29993	0.000967072	106	9	17	6	1	Down	0.921739	0.73913	Veillonella_sp_62404	0.0235735	NZ_AENU01000021	92383	93663	-	CDS	GO:0008892;KEGG:0008892;FIGFAM:FIG00117785;EC:0008892	ID=PGOJCJAI_02045;eC_number=3.5.4.3;Name=guaD;db_xref=COG:COG0402;gene=guaD;inference=ab initio prediction:Prodigal:2.6,similar to AA sequence:UniProtKB:P76641;locus_tag=PGOJCJAI_02045;product=Guanine deaminase

## Sheet: Dataset1_8
The summary of the inferred pathway by MinPath
minpath_flag: pathway that is kept by MinPath, gene_in_pathway: the number of gene involved in the original pathway, gene_number: the number of gene involved in the species
pathway_name	minpath_flag	gene_in_pathway	gene_number	pathway_id	species	direction
Galactose metabolism	1	78	1	map00052	Actinomyces_graevenitzii_58300	Down
Pentose phosphate pathway	1	83	1	map00030	Rothia_mucilaginosa_62109	Up
Glycine, serine and threonine metabolism	1	99	1	map00260	Rothia_mucilaginosa_62109	Up
Phenylalanine, tyrosine and tryptophan biosynthesis	1	71	1	map00400	Rothia_mucilaginosa_62109	Up
Amino sugar and nucleotide sugar metabolism	1	156	1	map00520	Rothia_mucilaginosa_62109	Up
Pyruvate metabolism	1	103	1	map00620	Rothia_mucilaginosa_62109	Up
Purine metabolism	1	208	6	map00230	Veillonella_dispar_61763	Up
Pyrimidine metabolism	1	99	4	map00240	Veillonella_dispar_61763	Up
Lipopolysaccharide biosynthesis	1	59	4	map00540	Veillonella_dispar_61763	Up
Photosynthesis	1	63	3	map00195	Veillonella_dispar_61763	Up
Glycerophospholipid metabolism	1	110	3	map00564	Veillonella_dispar_61763	Up
Pentose phosphate pathway	1	83	2	map00030	Veillonella_dispar_61763	Up
Fructose and mannose metabolism	1	109	2	map00051	Veillonella_dispar_61763	Up
Glycine, serine and threonine metabolism	1	99	2	map00260	Veillonella_dispar_61763	Up
beta-Alanine metabolism	1	44	2	map00410	Veillonella_dispar_61763	Up
Pyruvate metabolism	1	103	2	map00620	Veillonella_dispar_61763	Up
Fatty acid biosynthesis	1	39	1	map00061	Veillonella_dispar_61763	Up
Cysteine and methionine metabolism	1	113	1	map00270	Veillonella_dispar_61763	Up
Lysine biosynthesis	1	45	1	map00300	Veillonella_dispar_61763	Up
Arginine and proline metabolism	1	107	1	map00330	Veillonella_dispar_61763	Up
Glutathione metabolism	1	51	1	map00480	Veillonella_dispar_61763	Up
Amino sugar and nucleotide sugar metabolism	1	156	1	map00520	Veillonella_dispar_61763	Up
Glycolysis / Gluconeogenesis	1	103	3	map00010	Veillonella_dispar_61763	Down
Cysteine and methionine metabolism	1	113	2	map00270	Veillonella_dispar_61763	Down
Pyrimidine metabolism	1	99	1	map00240	Veillonella_dispar_61763	Down
Pentose phosphate pathway	1	83	4	map00030	Veillonella_sp_62404	Down
Purine metabolism	1	208	4	map00230	Veillonella_sp_62404	Down
Cysteine and methionine metabolism	1	113	4	map00270	Veillonella_sp_62404	Down
Pyrimidine metabolism	1	99	3	map00240	Veillonella_sp_62404	Down
Glycerophospholipid metabolism	1	110	3	map00564	Veillonella_sp_62404	Down
Alanine, aspartate and glutamate metabolism	1	70	2	map00250	Veillonella_sp_62404	Down
Histidine metabolism	1	46	2	map00340	Veillonella_sp_62404	Down
Glutathione metabolism	1	51	2	map00480	Veillonella_sp_62404	Down
Amino sugar and nucleotide sugar metabolism	1	156	2	map00520	Veillonella_sp_62404	Down
Glycerolipid metabolism	1	88	2	map00561	Veillonella_sp_62404	Down
Citrate cycle (TCA cycle)	1	58	1	map00020	Veillonella_sp_62404	Down
Ubiquinone and other terpenoid-quinone biosynthesis	1	58	1	map00130	Veillonella_sp_62404	Down
Lysine biosynthesis	1	45	1	map00300	Veillonella_sp_62404	Down
D-Glutamine and D-glutamate metabolism	1	10	1	map00471	Veillonella_sp_62404	Down
Pyrimidine metabolism	1	99	2	map00240	Rothia_mucilaginosa_62109	Down
Ubiquinone and other terpenoid-quinone biosynthesis	1	58	1	map00130	Rothia_mucilaginosa_62109	Down
